# Supplementary material for: Stress associated gene expression in blood cells is related to outcome in radiotherapy treated head and neck cancer patients
Source: BMC Cancer. 2012 Sep 25;12:426. doi: 10.1186/1471-2407-12-426 (PMC3517770; doi:10.1186/1471-2407-12-426)
Supplement: Additional file 2 — Table S2. List of gene sets that were more highly induced in responders compared to poor-responders during RT. [file 1471-2407-12-426-S2.xls]

## Sheet: Sheet1
Gene sets sthat were more highly induced in responders compared to poor-responders during RT. The gene sets labeled a were also found to be higher expressed in the radioresistant xenografts. The gene sets labelled b were also found to be higher expressed at pre-RT in the poor-responders as compared to the responders. Detailed information on each gene set can be obtained at www.broad.mit.edu/gsea/									http://www.broadinstitute.org/gsea/msigdb/cards/	html
Gene set collection				Gene set		Size	ES	NES	nom p	FDR(%)
Apoptosis		b	1	SEIDEN_ONCOGENESIS_BY_MET	link	85	0.58	2.75	<0.01	<0.1
	a		2	BROWNE_INTERFERON_RESPONSIVE_GENES	link	67	0.57	2.63	<0.01	<0.1
		b	3	DEURIG_T_CELL_PROLYMPHOCYTIC_LEUKEMIA_DN	link	310	0.44	2.53	<0.01	<0.1
		b	4	GENTILE_UV_HIGH_DOSE_DN	link	243	0.44	2.48	<0.01	<0.1
		b	5	CHAUHAN_RESPONSE_TO_METHOXYESTRADIOL_DN	link	97	0.52	2.48	<0.01	<0.1
	a	b	6	DEBIASI_APOPTOSIS_BY_REOVIRUS_INFECTION_UP	link	238	0.44	2.48	<0.01	<0.1
		b	7	BROCKE_APOPTOSIS_REVERSED_BY_IL6	link	142	0.47	2.47	<0.01	<0.1
		b	8	NICK_RESPONSE_TO_PROC_TREATMENT_DN	link	27	0.66	2.44	<0.01	<0.1
	a		9	DER_IFN_BETA_RESPONSE_UP	link	81	0.51	2.42	<0.01	<0.1
		b	10	SEIDEN_MET_SIGNALING	link	19	0.71	2.41	<0.01	<0.1
	a	b	11	HOLLMAN_APOPTOSIS_VIA_CD40_DN	link	258	0.42	2.35	<0.01	<0.1
		b	12	ALONSO_METASTASIS_UP	link	150	0.45	2.31	<0.01	<0.1
		b	13	DAZARD_RESPONSE_TO_UV_NHEK_DN	link	256	0.41	2.3	<0.01	<0.1
			14	GENTILE_UV_RESPONSE_CLUSTER_D1	link	15	0.74	2.28	<0.01	<0.1
		b	15	MITSIADES_RESPONSE_TO_APLIDIN_UP	link	422	0.38	2.26	<0.01	<0.1
			16	ZHANG_RESPONSE_TO_CANTHARIDIN_UP	link	15	0.7	2.25	<0.01	0.03
		b	17	DAZARD_RESPONSE_TO_UV_SCC_UP	link	82	0.48	2.23	<0.01	0.03
	a		18	ZHANG_RESPONSE_TO_IKK_INHIBITOR_AND_TNF_UP	link	213	0.4	2.22	<0.01	0.03
		b	19	HAMAI_APOPTOSIS_VIA_TRAIL_UP	link	330	0.39	2.22	<0.01	0.04
		b	20	SASSON_RESPONSE_TO_GONADOTROPHINS_UP	link	69	0.47	2.17	<0.01	0.07
		b	21	DAZARD_RESPONSE_TO_UV_SCC_DN	link	93	0.45	2.16	<0.01	0.08
			22	BIOCARTA_IL2RB_PATHWAY	link	38	0.53	2.15	<0.01	0.1
			23	GENTILE_UV_RESPONSE_CLUSTER_D4	link	49	0.5	2.14	<0.01	0.13
	a		24	DER_IFN_ALPHA_RESPONSE_UP	link	56	0.48	2.13	<0.01	0.13
	a		25	REACTOME_APOPTOSIS	link	125	0.42	2.13	<0.01	0.13
			26	CONCANNON_APOPTOSIS_BY_EPOXOMICIN_UP	link	235	0.39	2.13	<0.01	0.12
		b	27	GARY_CD5_TARGETS_UP	link	456	0.35	2.13	<0.01	0.12
		b	28	APPIERTO_RESPONSE_TO_FENRETINIDE_DN	link	39	0.52	2.13	<0.01	0.11
			29	PRAMOONJAGO_SOX4_TARGETS_UP	link	48	0.49	2.1	<0.01	0.13
			30	DAZARD_UV_RESPONSE_CLUSTER_G6	link	123	0.42	2.09	<0.01	0.16
			31	KEGG_APOPTOSIS	link	86	0.45	2.09	<0.01	0.16
	a		32	BROWNE_HCMV_INFECTION_10HR_DN	link	54	0.49	2.08	<0.01	0.17
	a	b	33	GARY_CD5_TARGETS_DN	link	419	0.35	2.07	<0.01	0.17
			34	SASSON_RESPONSE_TO_FORSKOLIN_UP	link	71	0.45	2.07	<0.01	0.16
		b	35	BIOCARTA_IGF1R_PATHWAY	link	22	0.61	2.06	<0.01	0.18
			36	MURAKAMI_UV_RESPONSE_6HR_UP	link	30	0.53	2.02	<0.01	0.32
			37	BIOCARTA_TFF_PATHWAY	link	20	0.61	2.02	<0.01	0.31
			38	GENTILE_RESPONSE_CLUSTER_D3	link	44	0.49	2.01	<0.01	0.31
			39	KOBAYASHI_EGFR_SIGNALING_24HR_UP	link	96	0.41	1.96	<0.01	0.53
			40	BIOCARTA_FAS_PATHWAY	link	30	0.52	1.93	<0.01	0.64
	a		41	BOWIE_RESPONSE_TO_EXTRACELLULAR_MATRIX	link	10	0.7	1.93	<0.01	0.64
			42	BIOCARTA_GLEEVEC_PATHWAY	link	23	0.55	1.92	<0.01	0.63
			43	BIOCARTA_MET_PATHWAY	link	35	0.5	1.89	<0.01	0.82
			44	WANG_CISPLATIN_RESPONSE_AND_XPC_DN	link	139	0.35	1.85	<0.01	1.09
			45	GAZDA_DIAMOND_BLACKFAN_ANEMIA_PROGENITOR_UP	link	38	0.46	1.83	<0.01	1.21
			46	BROWNE_HCMV_INFECTION_20HR_DN	link	106	0.37	1.83	<0.01	1.21
			47	BIOCARTA_HIVNEF_PATHWAY	link	56	0.42	1.81	<0.01	1.52
			48	KOKKINAKIS_METHIONINE_DEPRIVATION_48HR_UP	link	128	0.35	1.8	<0.01	1.65
			49	DUTTA_APOPTOSIS_VIA_NFKB	link	31	0.48	1.8	<0.01	1.64
	a		50	SENGUPTA_NASOPHARYNGEAL_CARCINOMA_UP	link	274	0.32	1.8	<0.01	1.62
			51	KOKKINAKIS_METHIONINE_DEPRIVATION_96HR_UP	link	117	0.36	1.79	<0.01	1.69
Apoptosis (cont.)		b	52	WATANABE_RECTAL_CANCER_RADIOTHERAPY_RESPONSIVE_UP	link	103	0.36	1.78	<0.01	1.77
		b	53	DAIRKEE_CANCER_PRONE_RESPONSE_BPA_E2	link	110	0.36	1.76	<0.01	2.08
			54	KEGG_ACUTE_MYELOID_LEUKEMIA	link	57	0.4	1.75	<0.01	2.18
		b	55	HONMA_DOCETAXEL_RESISTANCE	link	31	0.46	1.75	<0.01	2.14
	a		56	GAJATE_RESPONSE_TO_TRABECTEDIN_UP	link	53	0.41	1.75	<0.01	2.12
			57	TENEDINI_MEGAKARYOCYTE_MARKERS	link	52	0.4	1.74	<0.01	2.16
			58	KEGG_RENAL_CELL_CARCINOMA	link	69	0.38	1.74	<0.01	2.19
	a	b	59	HOLLMAN_APOPTOSIS_VIA_CD40_UP	link	196	0.32	1.73	<0.01	2.26
			60	OSAWA_TNF_TARGETS	link	10	0.64	1.72	0.02	2.36
			61	GALLUZZI_PERMEABILIZE_MITOCHONDRIA	link	38	0.43	1.72	<0.01	2.43
			62	BROWNE_HCMV_INFECTION_12HR_DN	link	99	0.36	1.72	<0.01	2.4
			63	BROWNE_HCMV_INFECTION_8HR_UP	link	102	0.35	1.72	<0.01	2.37
			64	GENTILE_UV_RESPONSE_CLUSTER_D5	link	28	0.47	1.71	0.02	2.51
		b	65	WATANABE_RECTAL_CANCER_RADIOTHERAPY_RESPONSIVE_DN	link	89	0.36	1.71	<0.01	2.47
			66	BROWNE_HCMV_INFECTION_6HR_DN	link	158	0.33	1.7	<0.01	2.53
	a		67	DER_IFN_GAMMA_RESPONSE_UP	link	57	0.39	1.7	<0.01	2.58
		b	68	SIMBULAN_UV_RESPONSE_IMMORTALIZED_DN	link	27	0.47	1.69	0.01	2.66
			69	GENTILE_UV_RESPONSE_CLUSTER_D6	link	31	0.44	1.69	0.01	2.68
			70	BIOCARTA_TID_PATHWAY	link	19	0.51	1.68	0.02	2.75
	a		71	MUNSHI_MULTIPLE_MYELOMA_UP	link	52	0.39	1.68	<0.01	2.78
			72	APOPTOSIS_GO	link	419	0.28	1.67	<0.01	3.12
			73	BIOCARTA_PTEN_PATHWAY	link	18	0.52	1.66	0.02	3.19
	a		74	BOWIE_RESPONSE_TO_TAMOXIFEN	link	14	0.53	1.66	0.02	3.2
			75	BROWNE_HCMV_INFECTION_14HR_UP	link	151	0.32	1.65	<0.01	3.36
			76	XU_HGF_SIGNALING_NOT_VIA_AKT1_6HR	link	24	0.47	1.65	0.01	3.31
			77	KANNAN_TP53_TARGETS_UP	link	45	0.4	1.65	<0.01	3.31
			78	GENTILE_UV_RESPONSE_CLUSTER_D2	link	33	0.43	1.64	0.01	3.33
			79	REACTOME_P75_NTR_RECEPTOR_MEDIATED_SIGNALLING	link	80	0.35	1.64	<0.01	3.3
	a		80	XU_AKT1_TARGETS_6HR	link	24	0.46	1.61	0.02	3.88
			81	LAU_APOPTOSIS_CDKN2A_UP	link	55	0.37	1.61	0.01	3.86
			82	GAZDA_DIAMOND_BLACKFAN_ANEMIA_MYELOID_UP	link	29	0.44	1.61	0.02	3.88
			83	SASSON_RESPONSE_TO_FORSKOLIN_DN	link	69	0.35	1.61	<0.01	3.89
			84	GENTILE_UV_RESPONSE_CLUSTER_D7	link	31	0.41	1.59	0.01	4.23
			85	CUI_GLUCOSE_DEPRIVATION	link	47	0.38	1.59	<0.01	4.21
			86	JIANG_TIP30_TARGETS_UP	link	42	0.39	1.59	0.01	4.29
			87	BROWNE_HCMV_INFECTION_18HR_UP	link	176	0.29	1.58	<0.01	4.43
			88	LOCKWOOD_AMPLIFIED_IN_LUNG_CANCER	link	170	0.3	1.57	<0.01	4.63
	a		89	ALONSO_METASTASIS_EMT_UP	link	29	0.42	1.57	0.01	4.62
			90	REACTOME_GENES_INVOLVED_IN_APOPTOTIC_CLEAVAGE_OF_CELLULAR_PROTEINS	link	35	0.41	1.57	0.01	4.75
	a		91	NOJIMA_SFRP2_TARGETS_DN	link	25	0.44	1.56	0.02	4.79
Cell AND		b	1	CASORELLI_APL_SECONDARY_VS_DE_NOVO_UP	link	37	0.71	2.75	<0.01	<0.1
cycle		b	2	MARTINEZ_RESPONSE_TO_TRABECTEDIN_UP	link	58	0.6	2.61	<0.01	<0.1
	a		3	BROWNE_INTERFERON_RESPONSIVE_GENES	link	67	0.57	2.54	<0.01	<0.1
		b	4	DEURIG_T_CELL_PROLYMPHOCYTIC_LEUKEMIA_DN	link	310	0.44	2.51	<0.01	<0.1
		b	5	GENTILE_UV_HIGH_DOSE_DN	link	243	0.44	2.45	<0.01	<0.1
		b	6	TAVOR_CEBPA_TARGETS_UP	link	45	0.58	2.38	<0.01	0.04
		b	7	LINDGREN_BLADDER_CANCER_CLUSTER_2A_DN	link	135	0.46	2.34	<0.01	0.06
		b	8	ALONSO_METASTASIS_UP	link	150	0.45	2.32	<0.01	0.05
			9	GENTILE_UV_RESPONSE_CLUSTER_D1	link	15	0.74	2.3	<0.01	0.1
		b	10	SENESE_HDAC1_TARGETS_UP	link	434	0.39	2.3	<0.01	0.09
	a	b	11	REACTOME_HIV_INFECTION	link	181	0.43	2.28	<0.01	0.08
			12	SENESE_HDAC3_TARGETS_UP	link	482	0.37	2.26	<0.01	0.09
		b	13	CASORELLI_ACUTE_PROMYELOCYTIC_LEUKEMIA_UP	link	170	0.42	2.25	<0.01	0.1
		b	14	REACTOME_ELECTRON_TRANSPORT_CHAIN	link	68	0.5	2.22	<0.01	0.12
		b	15	YAGI_AML_RELAPSE_PROGNOSIS	link	35	0.57	2.22	<0.01	0.11
	a	b	16	KEGG_PROTEASOME	link	42	0.55	2.21	<0.01	0.12
		b	17	MARTINEZ_RESPONSE_TO_TRABECTEDIN_DN	link	214	0.4	2.19	<0.01	0.14
	a	b	18	REACTOME_CDT1_ASSOCIATION_WITH_THE_CDC6_ORC_ORIGIN_COMPLEX	link	50	0.52	2.16	<0.01	0.18
			19	UDAYAKUMAR_MED1_TARGETS_DN	link	235	0.39	2.16	<0.01	0.17
			20	GENTILE_UV_RESPONSE_CLUSTER_D4	link	49	0.5	2.13	<0.01	0.16
	a		21	BROWNE_HCMV_INFECTION_10HR_DN	link	54	0.49	2.13	<0.01	0.15
		b	22	YAGI_AML_SURVIVAL	link	125	0.41	2.12	<0.01	0.15
	a		23	GAL_LEUKEMIC_STEM_CELL_DN	link	236	0.38	2.1	<0.01	0.18
	a	b	24	REACTOME_REGULATION_OF_APC_ACTIVATORS_BETWEEN_G1_S_AND_EARLY_ANAPHASE	link	68	0.47	2.1	<0.01	0.17
	a	b	25	BIDUS_METASTASIS_UP	link	207	0.38	2.07	<0.01	0.22
			26	PRAMOONJAGO_SOX4_TARGETS_UP	link	48	0.49	2.07	<0.01	0.22
		b	27	LU_IL4_SIGNALING	link	62	0.46	2.06	<0.01	0.25
Cell AND			28	SENESE_HDAC1_AND_HDAC2_TARGETS_UP	link	229	0.37	2.06	<0.01	0.24
cycle (cont.)		b	29	REACTOME_HIV_LIFE_CYCLE	link	103	0.41	2.02	<0.01	0.39
			30	GENTILE_RESPONSE_CLUSTER_D3	link	44	0.49	2.01	<0.01	0.42
			31	YAGI_AML_FAB_MARKERS	link	189	0.37	1.99	<0.01	0.54
		b	32	SENESE_HDAC2_TARGETS_UP	link	110	0.4	1.99	<0.01	0.53
	a		33	TSAI_DNAJB4_TARGETS_UP	link	13	0.67	1.97	<0.01	0.57
		b	34	LINDGREN_BLADDER_CANCER_WITH_LOH_IN_CHR9Q	link	114	0.4	1.97	<0.01	0.58
		b	35	IGARASHI_ATF4_TARGETS_DN	link	86	0.41	1.97	<0.01	0.57
			36	YAGI_AML_WITH_T_9_11_TRANSLOCATION	link	127	0.39	1.96	<0.01	0.62
			37	RAY_TARGETS_OF_P210_BCR_ABL_FUSION_DN	link	13	0.66	1.95	<0.01	0.61
			38	YAGI_AML_WITH_11Q23_REARRANGED	link	343	0.33	1.92	<0.01	0.83
		b	39	BIOCARTA_MPR_PATHWAY	link	32	0.5	1.92	<0.01	0.82
			40	BIOCARTA_FAS_PATHWAY	link	30	0.52	1.91	<0.01	0.9
		b	41	REACTOME_GLUCOSE_REGULATION_OF_INSULIN_SECRETION	link	153	0.36	1.88	<0.01	1.08
		b	42	SANCHEZ_MDM2_TARGETS	link	12	0.65	1.87	<0.01	1.12
			43	CHIARADONNA_NEOPLASTIC_TRANSFORMATION_CDC25_DN	link	140	0.36	1.85	<0.01	1.23
			44	REACTOME_CD28_CO_STIMULATION	link	27	0.51	1.85	<0.01	1.24
			45	EHLERS_ANEUPLOIDY_UP	link	36	0.47	1.84	<0.01	1.3
			46	BROWNE_HCMV_INFECTION_20HR_DN	link	106	0.37	1.84	<0.01	1.31
			47	BIDUS_METASTASIS_DN	link	151	0.35	1.84	<0.01	1.3
			48	CHEOK_RESPONSE_TO_HD_MTX_UP	link	23	0.53	1.83	0.01	1.42
			49	WANG_CISPLATIN_RESPONSE_AND_XPC_DN	link	139	0.35	1.82	<0.01	1.46
			50	BIOCARTA_INTEGRIN_PATHWAY	link	37	0.45	1.8	<0.01	1.71
	a		51	SENGUPTA_NASOPHARYNGEAL_CARCINOMA_UP	link	274	0.32	1.79	<0.01	1.83
		b	52	DAIRKEE_CANCER_PRONE_RESPONSE_BPA_E2	link	110	0.36	1.79	<0.01	1.89
			53	CHIARADONNA_NEOPLASTIC_TRANSFORMATION_KRAS_DN	link	133	0.35	1.78	<0.01	1.94
			54	REACTOME_SIGNALLING_BY_NGF	link	207	0.33	1.78	<0.01	1.92
			55	BIOCARTA_RACCYCD_PATHWAY	link	26	0.49	1.77	0.01	2.08
	a		56	GAJATE_RESPONSE_TO_TRABECTEDIN_UP	link	53	0.41	1.77	<0.01	2.09
			57	ZHAN_MULTIPLE_MYELOMA_DN	link	30	0.45	1.76	0.01	2.27
	a		58	REACTOME_CELL_CYCLE_CHECKPOINTS	link	106	0.36	1.74	<0.01	2.61
	a		59	WANG_SMARCE1_TARGETS_DN	link	329	0.3	1.74	<0.01	2.62
			60	BROWNE_HCMV_INFECTION_12HR_DN	link	99	0.36	1.73	<0.01	2.81
			61	LINDGREN_BLADDER_CANCER_CLUSTER_2B	link	379	0.29	1.73	<0.01	2.77
		b	62	LINDGREN_BLADDER_CANCER_CLUSTER_1_UP	link	116	0.34	1.72	<0.01	2.76
			63	BROWNE_HCMV_INFECTION_6HR_DN	link	158	0.33	1.71	<0.01	2.98
			64	REACTOME_MAPK_TARGETS_NUCLEAR_EVENTS_MEDIATED_BY_MAP_KINASES	link	30	0.46	1.71	0.01	3.04
		b	65	CAFFAREL_RESPONSE_TO_THC_UP	link	23	0.49	1.7	0.01	3.03
			66	GENTILE_UV_RESPONSE_CLUSTER_D2	link	33	0.43	1.7	0.01	3
			67	GENTILE_UV_RESPONSE_CLUSTER_D5	link	28	0.47	1.7	0.01	3.03
			68	BROWNE_HCMV_INFECTION_8HR_UP	link	102	0.35	1.69	<0.01	3.09
	a		69	BHATI_G2M_ARREST_BY_2METHOXYESTRADIOL_UP	link	118	0.34	1.69	<0.01	3.09
			70	UDAYAKUMAR_MED1_TARGETS_UP	link	130	0.33	1.69	<0.01	3.05
			71	DIRMEIER_LMP1_RESPONSE_EARLY	link	53	0.39	1.67	0.01	3.32
		b	72	CHEOK_RESPONSE_TO_HD_MTX_DN	link	23	0.48	1.67	0.01	3.33
			73	BROWNE_HCMV_INFECTION_14HR_UP	link	151	0.32	1.66	<0.01	3.51
			74	BIOCARTA_PTEN_PATHWAY	link	18	0.52	1.65	0.01	3.75
			75	GENTILE_UV_RESPONSE_CLUSTER_D6	link	31	0.44	1.65	0.01	3.9
			76	BIOCARTA_SARS_PATHWAY	link	10	0.59	1.63	0.02	4.25
			77	YAGI_AML_WITH_T_8_21_TRANSLOCATION	link	356	0.28	1.63	<0.01	4.33
			78	LAU_APOPTOSIS_CDKN2A_UP	link	55	0.37	1.63	<0.01	4.29
			79	CHIARADONNA_NEOPLASTIC_TRANSFORMATION_KRAS_CDC25_DN	link	49	0.38	1.62	0.02	4.33
	a		80	ALONSO_METASTASIS_EMT_UP	link	29	0.42	1.62	0.01	4.3
			81	BIOCARTA_AKAP95_PATHWAY	link	11	0.57	1.61	0.03	4.53
			82	KANNAN_TP53_TARGETS_UP	link	45	0.4	1.61	<0.01	4.53
	a		83	MACLACHLAN_BRCA1_TARGETS_UP	link	17	0.49	1.59	0.03	4.89
	a		84	REACTOME_CELL_CYCLE_MITOTIC	link	295	0.28	1.59	<0.01	4.89
			85	ZHAN_MULTIPLE_MYELOMA_PR_DN	link	43	0.38	1.59	0.01	4.89
Cytokine*		b	1	THEILGAARD_NEUTROPHIL_AT_SKIN_WOUND_DN	link	221	0.63	3.44	<0.01	<0.1
		b	2	RUTELLA_RESPONSE_TO_CSF2RB_AND_IL4_DN	link	309	0.57	3.25	<0.01	<0.1
	a	b	3	FULCHER_INFLAMMATORY_RESPONSE_LECTIN_VS_LPS_DN	link	446	0.54	3.2	<0.01	<0.1
		b	4	RUTELLA_RESPONSE_TO_HGF_DN	link	229	0.57	3.16	<0.01	<0.1
		b	5	HAHTOLA_MYCOSIS_FUNGOIDES_CD4_UP	link	63	0.69	3.01	<0.01	<0.1
		b	6	RUTELLA_RESPONSE_TO_HGF_VS_CSF2RB_AND_IL4_UP	link	400	0.49	2.86	<0.01	<0.1
		b	7	HAHTOLA_SEZARY_SYNDROM_UP	link	95	0.57	2.8	<0.01	<0.1
		b	8	WELCSH_BRCA1_TARGETS_1_UP	link	165	0.52	2.73	<0.01	<0.1
		b	9	HAHTOLA_MYCOSIS_FUNGOIDES_UP	link	16	0.83	2.62	<0.01	<0.1
	a		10	BROWNE_INTERFERON_RESPONSIVE_GENES	link	67	0.57	2.54	<0.01	<0.1
		b	11	BROCKE_APOPTOSIS_REVERSED_BY_IL6	link	142	0.47	2.45	<0.01	<0.1
	a	b	12	RHEIN_ALL_GLUCOCORTICOID_THERAPY_DN	link	355	0.41	2.44	<0.01	<0.1
	a		13	GEISS_RESPONSE_TO_DSRNA_UP	link	31	0.64	2.44	<0.01	<0.1
	a		14	SANA_RESPONSE_TO_IFNG_UP	link	65	0.52	2.39	<0.01	<0.1
		b	15	HAHTOLA_CTCL_CUTANEOUS	link	25	0.66	2.38	<0.01	<0.1
		b	16	NICK_RESPONSE_TO_PROC_TREATMENT_DN	link	27	0.66	2.37	<0.01	<0.1
		b	17	TIEN_INTESTINE_PROBIOTICS_2HR_DN	link	86	0.49	2.34	<0.01	<0.1
	a		18	BENNETT_SYSTEMIC_LUPUS_ERYTHEMATOSUS	link	22	0.66	2.3	<0.01	<0.1
	a		19	MOSERLE_IFNA_RESPONSE	link	30	0.61	2.29	<0.01	<0.1
		b	20	MITSIADES_RESPONSE_TO_APLIDIN_UP	link	422	0.38	2.28	<0.01	<0.1
			21	REACTOME_TOLL_LIKE_RECEPTOR_4_CASCADE	link	28	0.62	2.28	<0.01	<0.1
		b	22	TIEN_INTESTINE_PROBIOTICS_6HR_DN	link	161	0.43	2.25	<0.01	<0.1
		b	23	RHEIN_ALL_GLUCOCORTICOID_THERAPY_UP	link	78	0.48	2.25	<0.01	<0.1
			24	ZHANG_RESPONSE_TO_CANTHARIDIN_UP	link	15	0.7	2.24	<0.01	0.01
		b	25	REACTOME_ACTIVATED_TLR4_SIGNALLING	link	24	0.63	2.2	<0.01	0.01
			26	GARGALOVIC_RESPONSE_TO_OXIDIZED_PHOSPHOLIPIDS_TURQUOISE_UP	link	74	0.47	2.19	<0.01	0.01
	a		27	REACTOME_APOPTOSIS	link	125	0.42	2.16	<0.01	0.02
		b	28	GARY_CD5_TARGETS_UP	link	456	0.35	2.15	<0.01	0.03
	a		29	BROWNE_HCMV_INFECTION_10HR_DN	link	54	0.49	2.15	<0.01	0.02
		b	30	HAHTOLA_MYCOSIS_FUNGOIDES_CD4_DN	link	113	0.44	2.14	<0.01	0.05
			31	BIOCARTA_IL2RB_PATHWAY	link	38	0.53	2.13	<0.01	0.05
	a		32	WALLACE_PROSTATE_CANCER_RACE_UP	link	287	0.37	2.12	<0.01	0.05
		b	33	BIOCARTA_IL7_PATHWAY	link	17	0.67	2.11	<0.01	0.06
		b	34	APPEL_IMATINIB_RESPONSE	link	33	0.55	2.11	<0.01	0.06
		b	35	THEILGAARD_NEUTROPHIL_AT_SKIN_WOUND_UP	link	76	0.46	2.1	<0.01	0.05
		b	36	RUTELLA_RESPONSE_TO_HGF_UP	link	413	0.35	2.08	<0.01	0.1
	a	b	37	GARY_CD5_TARGETS_DN	link	419	0.35	2.06	<0.01	0.13
		b	38	BIOCARTA_NKCELLS_PATHWAY	link	19	0.62	2.05	<0.01	0.13
		b	39	GARGALOVIC_RESPONSE_TO_OXIDIZED_PHOSPHOLIPIDS_MAGENTA_UP	link	27	0.56	2.05	<0.01	0.14
		b	40	BIOCARTA_IL4_PATHWAY	link	11	0.73	2.05	<0.01	0.16
			41	KEGG_FC_EPSILON_RI_SIGNALING_PATHWAY	link	74	0.43	2.03	<0.01	0.2
		b	42	RUTELLA_RESPONSE_TO_HGF_VS_CSF2RB_AND_IL4_DN	link	242	0.35	1.99	<0.01	0.29
			43	BIOCARTA_IL6_PATHWAY	link	22	0.57	1.99	<0.01	0.28
			44	MURAKAMI_UV_RESPONSE_6HR_UP	link	30	0.53	1.98	<0.01	0.3
		b	45	REACTOME_MYD88_CASCADE	link	19	0.61	1.97	<0.01	0.32
		b	46	BIOCARTA_FCER1_PATHWAY	link	36	0.5	1.97	<0.01	0.32
			47	BIOCARTA_P38MAPK_PATHWAY	link	39	0.49	1.96	<0.01	0.39
		b	48	BIOCARTA_MAL_PATHWAY	link	19	0.57	1.91	<0.01	0.54
			49	BIOCARTA_MAPK_PATHWAY	link	86	0.4	1.89	<0.01	0.64
		b	50	TIEN_INTESTINE_PROBIOTICS_24HR_DN	link	207	0.35	1.88	<0.01	0.66
			51	MARZEC_IL2_SIGNALING_DN	link	34	0.49	1.87	<0.01	0.74
			52	KEGG_LEISHMANIA_INFECTION	link	66	0.42	1.85	<0.01	0.82
		b	53	BIOCARTA_EIF4_PATHWAY	link	23	0.53	1.85	<0.01	0.83
			54	BROWNE_HCMV_INFECTION_20HR_DN	link	106	0.37	1.85	<0.01	0.83
			55	BIOCARTA_GH_PATHWAY	link	27	0.49	1.82	<0.01	1.09
			56	KEGG_TOLL_LIKE_RECEPTOR_SIGNALING_PATHWAY	link	99	0.38	1.82	<0.01	1.07
			57	KEGG_NOD_LIKE_RECEPTOR_SIGNALING_PATHWAY	link	59	0.41	1.81	<0.01	1.08
			58	GARGALOVIC_RESPONSE_TO_OXIDIZED_PHOSPHOLIPIDS_LIGHTYELLOW_UP	link	11	0.64	1.8	<0.01	1.15
			59	TTGCWCAAY_V$CEBPB_02	link	50	0.43	1.79	<0.01	1.19
		b	60	GARGALOVIC_RESPONSE_TO_OXIDIZED_PHOSPHOLIPIDS_BLUE_UP	link	129	0.35	1.79	<0.01	1.2
			61	BIOCARTA_IL22BP_PATHWAY	link	16	0.57	1.79	0.02	1.2
			62	MIZUKAMI_HYPOXIA_UP	link	12	0.62	1.78	0.01	1.28
			63	HAHTOLA_MYCOSIS_FUNGOIDES_SKIN_DN	link	27	0.49	1.78	0.01	1.27
			64	BROWNE_HCMV_INFECTION_6HR_DN	link	158	0.33	1.73	<0.01	1.85
			65	SA_MMP_CYTOKINE_CONNECTION	link	15	0.55	1.72	0.02	1.94
			66	RUTELLA_RESPONSE_TO_CSF2RB_AND_IL4_UP	link	333	0.3	1.72	<0.01	1.94
			67	BROWNE_HCMV_INFECTION_12HR_DN	link	99	0.36	1.72	<0.01	1.96
			68	BIOCARTA_IL2_PATHWAY	link	22	0.49	1.71	0.01	2.01
Cytokine*(cont.)			69	BROWNE_HCMV_INFECTION_8HR_UP	link	102	0.35	1.71	<0.01	2.07
			70	REACTOME_TRAF6_MEDIATED_INDUCTION_OF_THE_ANTIVIRAL_CYTOKINE_IFN_ALPHA_BETA_CASCADE	link	49	0.4	1.7	<0.01	2.12
	a		71	SANA_TNF_SIGNALING_UP	link	72	0.36	1.69	<0.01	2.38
	a		72	UROSEVIC_RESPONSE_TO_IMIQUIMOD	link	16	0.55	1.69	0.01	2.35
			73	BIOCARTA_HIF_PATHWAY	link	15	0.54	1.68	0.01	2.38
		b	74	HAHTOLA_MYCOSIS_FUNGOIDES_SKIN_UP	link	174	0.31	1.67	<0.01	2.62
			75	CYTOKINE_SECRETION	link	18	0.52	1.66	0.02	2.8
			76	BIOCARTA_TOLL_PATHWAY	link	35	0.43	1.66	0.02	2.77
	a		77	XU_AKT1_TARGETS_6HR	link	24	0.46	1.65	0.01	2.82
			78	BROWNE_HCMV_INFECTION_14HR_UP	link	151	0.32	1.64	<0.01	3.01
			79	OSWALD_HEMATOPOIETIC_STEM_CELL_IN_COLLAGEN_GEL_UP	link	221	0.3	1.63	<0.01	3.12
			80	OSWALD_HEMATOPOIETIC_STEM_CELL_IN_COLLAGEN_GEL_DN	link	221	0.3	1.63	<0.01	3.08
			81	XU_HGF_SIGNALING_NOT_VIA_AKT1_6HR	link	24	0.47	1.63	0.01	3.1
			82	HAHTOLA_MYCOSIS_FUNGOIDES_DN	link	16	0.51	1.59	0.03	3.95
	a	b	83	MITSIADES_RESPONSE_TO_APLIDIN_DN	link	244	0.28	1.59	<0.01	3.91
	a		84	JAK_STAT_CASCADE	link	31	0.42	1.58	0.02	4.18
			85	MANALO_HYPOXIA_UP	link	202	0.29	1.57	<0.01	4.31
			86	BROWNE_HCMV_INFECTION_18HR_UP	link	176	0.29	1.57	<0.01	4.37
	a		87	BIOCARTA_IL10_PATHWAY	link	17	0.49	1.57	0.02	4.32
			88	HOUSTIS_ROS	link	30	0.42	1.57	0.03	4.32
			89	CYTOKINE_BINDING	link	46	0.38	1.55	0.01	4.74
Hypoxi*	a	b	1	LAIHO_COLORECTAL_CANCER_SERRATED_UP	link	108	0.54	2.67	<0.01	<0.1
		b	2	SAKAI_CHRONIC_HEPATITIS_VS_LIVER_CANCER_UP	link	82	0.53	2.5	<0.01	<0.1
	a		3	DER_IFN_BETA_RESPONSE_UP	link	81	0.51	2.4	<0.01	<0.1
	a	b	4	HU_ANGIOGENESIS_DN	link	30	0.62	2.33	<0.01	<0.1
			5	ELVIDGE_HYPOXIA_BY_DMOG_UP	link	125	0.43	2.15	<0.01	0.05
			6	WINTER_HYPOXIA_DN	link	49	0.5	2.14	<0.01	0.09
	a		7	DER_IFN_ALPHA_RESPONSE_UP	link	56	0.48	2.13	<0.01	0.08
	a	b	8	SAKAI_TUMOR_INFILTRATING_MONOCYTES_DN	link	80	0.45	2.12	<0.01	0.1
		b	9	MENSE_HYPOXIA_UP	link	92	0.44	2.1	<0.01	0.09
			10	FARMER_BREAST_CANCER_CLUSTER_3	link	15	0.65	2.05	<0.01	0.11
			11	ELVIDGE_HIF1A_AND_HIF2A_TARGETS_DN	link	98	0.42	2.04	<0.01	0.1
			12	ELVIDGE_HYPOXIA_UP	link	163	0.38	2	<0.01	0.11
			13	JIANG_HYPOXIA_NORMAL	link	209	0.35	1.9	<0.01	0.37
			14	ELVIDGE_HIF1A_TARGETS_DN	link	85	0.38	1.8	<0.01	0.89
			15	MIZUKAMI_HYPOXIA_UP	link	12	0.62	1.77	0.01	1.21
			16	KEGG_RENAL_CELL_CARCINOMA	link	69	0.38	1.75	<0.01	1.35
	a		17	DER_IFN_GAMMA_RESPONSE_UP	link	57	0.39	1.7	<0.01	1.85
			18	ABDULRAHMAN_KIDNEY_CANCER_VHL_DN	link	11	0.6	1.68	0.02	2.16
			19	BIOCARTA_HIF_PATHWAY	link	15	0.54	1.65	0.03	2.64
			20	LEONARD_HYPOXIA	link	32	0.43	1.61	0.01	3.38
			21	CUI_GLUCOSE_DEPRIVATION	link	47	0.38	1.61	0.01	3.23
			22	SEMENZA_HIF1_TARGETS	link	34	0.41	1.57	0.02	4.05
			23	MANALO_HYPOXIA_UP	link	202	0.29	1.57	<0.01	3.98
		b	24	V$ARNT_02	link	184	0.29	1.55	<0.01	4.26
			25	JIANG_VHL_TARGETS	link	85	0.32	1.54	0.01	4.2
Antioxidant	a		1	JISON_SICKLE_CELL_DISEASE_UP	link	174	0.58	3.11	<0.01	<0.1
	a		2	MORF_ATOX1	link	73	0.55	2.57	<0.01	<0.1
		b	3	BIOCARTA_MAL_PATHWAY	link	19	0.57	1.88	<0.01	0.96
			4	LU_AGING_BRAIN_DN	link	255	0.3	1.67	<0.01	3.74
Immune*		b	1	MCLACHLAN_DENTAL_CARIES_UP	link	203	0.52	2.83	<0.01	<0.1
AND	a		2	WIELAND_UP_BY_HBV_INFECTION	link	99	0.58	2.79	<0.01	<0.1
response		b	3	MCLACHLAN_DENTAL_CARIES_DN	link	230	0.48	2.69	<0.01	<0.1
	a		4	BROWNE_INTERFERON_RESPONSIVE_GENES	link	67	0.57	2.55	<0.01	<0.1
	a		5	SANA_RESPONSE_TO_IFNG_UP	link	65	0.52	2.35	<0.01	<0.1
			6	REACTOME_TOLL_LIKE_RECEPTOR_4_CASCADE	link	28	0.62	2.28	<0.01	0.04
		b	7	SHAFFER_IRF4_TARGETS_IN_MYELOMA_VS_MATURE_B_LYMPHOCYTE	link	95	0.46	2.21	<0.01	0.1
	a		8	BROWNE_HCMV_INFECTION_10HR_DN	link	54	0.49	2.1	<0.01	0.27
	a		9	KIM_LRRC3B_TARGETS	link	30	0.57	2.1	<0.01	0.27
			10	SHAFFER_IRF4_TARGETS_IN_PLASMA_CELL_VS_MATURE_B_LYMPHOCYTE	link	65	0.45	2	<0.01	0.43
			11	REACTOME_COLLAGEN_MEDIATED_ACTIVATION_CASCADE	link	22	0.57	1.98	<0.01	0.55
			12	KEGG_CHEMOKINE_SIGNALING_PATHWAY	link	178	0.36	1.96	<0.01	0.6
		b	13	AKL_HTLV1_INFECTION_UP	link	27	0.53	1.95	0.01	0.61
			14	MARZEC_IL2_SIGNALING_DN	link	34	0.49	1.92	<0.01	0.76
			15	SHAFFER_IRF4_TARGETS_IN_ACTIVATED_DENDRITIC_CELL	link	64	0.43	1.91	<0.01	0.75
			16	SHAFFER_IRF4_TARGETS_IN_ACTIVATED_B_LYMPHOCYTE	link	78	0.4	1.9	<0.01	0.72
			17	BUCKANOVICH_T_LYMPHOCYTE_HOMING_ON_TUMOR_DN	link	11	0.65	1.87	0.01	0.86
			18	BROWNE_HCMV_INFECTION_20HR_DN	link	106	0.37	1.84	<0.01	1.15
			19	BIOCARTA_IL22BP_PATHWAY	link	16	0.57	1.8	0.01	1.45
	a		20	SENGUPTA_NASOPHARYNGEAL_CARCINOMA_UP	link	274	0.32	1.8	<0.01	1.39
			21	KEGG_SYSTEMIC_LUPUS_ERYTHEMATOSUS	link	90	0.37	1.78	<0.01	1.49
		b	22	AKL_HTLV1_INFECTION_DN	link	68	0.4	1.77	<0.01	1.6
	a		23	EINAV_INTERFERON_SIGNATURE_IN_CANCER	link	27	0.48	1.76	<0.01	1.63
			24	IMMUNE_RESPONSE	link	230	0.31	1.75	<0.01	1.69
			25	BROWNE_HCMV_INFECTION_12HR_DN	link	99	0.36	1.74	<0.01	1.71
	a		26	UROSEVIC_RESPONSE_TO_IMIQUIMOD	link	16	0.55	1.74	0.02	1.68
			27	BIOCARTA_BCR_PATHWAY	link	32	0.45	1.73	<0.01	1.72
			28	BROWNE_HCMV_INFECTION_8HR_UP	link	102	0.35	1.71	<0.01	2.03
			29	BROWNE_HCMV_INFECTION_6HR_DN	link	158	0.33	1.7	<0.01	2.14
		b	30	BIOCARTA_CXCR4_PATHWAY	link	24	0.48	1.69	0.01	2.15
			31	BIOCARTA_TOLL_PATHWAY	link	35	0.43	1.67	0.01	2.51
	a		32	SANA_TNF_SIGNALING_UP	link	72	0.36	1.66	<0.01	2.67
			33	SHAFFER_IRF4_MULTIPLE_MYELOMA_PROGRAM	link	36	0.42	1.63	0.01	3.26
			34	BROWNE_HCMV_INFECTION_14HR_UP	link	151	0.32	1.63	<0.01	3.16
	a	b	35	GRADE_COLON_AND_RECTAL_CANCER_UP	link	216	0.29	1.62	<0.01	3.37
			36	DORN_ADENOVIRUS_INFECTION_24HR_DN	link	37	0.39	1.59	0.01	4.1
		b	37	ROME_INSULIN_TARGETS_IN_MUSCLE_UP	link	91	0.33	1.56	<0.01	4.73
Stress	a		1	REACTOME_APOPTOSIS	link	125	0.42	2.13	<0.01	0.75
AND		b	2	SESTO_RESPONSE_TO_UV_C5	link	46	0.51	2.11	<0.01	0.75
response			3	AMUNDSON_RESPONSE_TO_ARSENITE	link	177	0.4	2.1	<0.01	0.58
		b	4	SESTO_RESPONSE_TO_UV_C0	link	107	0.4	1.98	<0.01	1.06
			5	SESTO_RESPONSE_TO_UV_C1	link	68	0.44	1.98	<0.01	0.85
		b	6	BLUM_RESPONSE_TO_SALIRASIB_UP	link	243	0.34	1.9	<0.01	1.7
			7	CHEOK_RESPONSE_TO_HD_MTX_UP	link	23	0.53	1.8	<0.01	3.1
			8	SESTO_RESPONSE_TO_UV_C3	link	20	0.54	1.79	0.01	2.9
			9	KOKKINAKIS_METHIONINE_DEPRIVATION_48HR_UP	link	128	0.35	1.79	<0.01	2.8
			10	KOKKINAKIS_METHIONINE_DEPRIVATION_96HR_UP	link	117	0.36	1.78	<0.01	2.79
			11	SESTO_RESPONSE_TO_UV_C8	link	72	0.38	1.7	<0.01	4.71
DNA		b	1	CASORELLI_APL_SECONDARY_VS_DE_NOVO_UP	link	37	0.71	2.79	<0.01	<0.1
AND		b	2	DING_LUNG_CANCER_EXPRESSION_BY_COPY_NUMBER	link	93	0.55	2.63	<0.01	<0.1
repair		b	3	DACOSTA_UV_RESPONSE_VIA_ERCC3_COMMON_DN	link	410	0.42	2.5	<0.01	<0.1
	a	b	4	DEBIASI_APOPTOSIS_BY_REOVIRUS_INFECTION_UP	link	238	0.44	2.4	<0.01	<0.1
		b	5	CASORELLI_ACUTE_PROMYELOCYTIC_LEUKEMIA_UP	link	170	0.42	2.22	<0.01	0.09
	a	b	6	GNF2_APEX1	link	76	0.47	2.19	<0.01	0.14
		b	7	GCM_APEX1	link	105	0.44	2.17	<0.01	0.18
			8	ZHANG_RESPONSE_TO_CANTHARIDIN_UP	link	15	0.7	2.15	<0.01	0.19
			9	MURAKAMI_UV_RESPONSE_6HR_UP	link	30	0.53	1.99	<0.01	0.46
			10	WANG_CISPLATIN_RESPONSE_AND_XPC_DN	link	139	0.35	1.8	<0.01	2.03
			11	KEGG_COLORECTAL_CANCER	link	62	0.39	1.76	<0.01	2.74
			12	DACOSTA_UV_RESPONSE_VIA_ERCC3_XPCS_DN	link	74	0.39	1.74	<0.01	2.89
			13	LU_AGING_BRAIN_DN	link	255	0.3	1.68	<0.01	4.29
cancer		b	1	SHEN_SMARCA2_TARGETS_UP	link	414	0.59	3.48	<0.01	<0.1
		b	2	OSMAN_BLADDER_CANCER_UP	link	381	0.57	3.35	<0.01	<0.1
		b	3	SMIRNOV_CIRCULATING_ENDOTHELIOCYTES_IN_CANCER_UP	link	154	0.52	2.79	<0.01	<0.1
		b	4	SEIDEN_ONCOGENESIS_BY_MET	link	85	0.58	2.73	<0.01	<0.1
		b	5	CHEN_HOXA5_TARGETS_9HR_UP	link	218	0.5	2.71	<0.01	<0.1
		b	6	DING_LUNG_CANCER_EXPRESSION_BY_COPY_NUMBER	link	93	0.55	2.61	<0.01	<0.1
		b	7	DACOSTA_UV_RESPONSE_VIA_ERCC3_COMMON_DN	link	410	0.42	2.5	<0.01	<0.1
		b	8	SWEET_KRAS_TARGETS_DN	link	25	0.68	2.49	<0.01	<0.1
		b	9	TOOKER_RESPONSE_TO_BEXAROTENE_UP	link	119	0.49	2.48	<0.01	<0.1
		b	10	TOOKER_GEMCITABINE_RESISTANCE_DN	link	119	0.49	2.48	<0.01	<0.1
	a	b	11	GRUETZMANN_PANCREATIC_CANCER_UP	link	341	0.42	2.46	<0.01	0.02
		b	12	BIOCARTA_CDC42RAC_PATHWAY	link	16	0.76	2.4	<0.01	0.02
		b	13	SEIDEN_MET_SIGNALING	link	19	0.71	2.37	<0.01	0.02
		b	14	DAZARD_RESPONSE_TO_UV_NHEK_DN	link	256	0.41	2.31	<0.01	0.06
	a		15	CHARAFE_BREAST_CANCER_LUMINAL_VS_BASAL_DN	link	442	0.38	2.3	<0.01	0.06
		b	16	SWEET_KRAS_ONCOGENIC_SIGNATURE	link	44	0.54	2.27	<0.01	0.08
		b	17	DAZARD_RESPONSE_TO_UV_SCC_UP	link	82	0.48	2.26	<0.01	0.08
			18	DAUER_STAT3_TARGETS_UP	link	37	0.58	2.26	<0.01	0.08
	a		19	MOSERLE_IFNA_RESPONSE	link	30	0.61	2.25	<0.01	0.08
	a	b	20	RIGGINS_TAMOXIFEN_RESISTANCE_DN	link	216	0.41	2.25	<0.01	0.09
		b	21	PELLICCIOTTA_HDAC_IN_ANTIGEN_PRESENTATION_UP	link	63	0.5	2.24	<0.01	0.08
	a		22	BERTUCCI_MEDULLARY_VS_DUCTAL_BREAST_CANCER_UP	link	197	0.41	2.23	<0.01	0.09
			23	TOMLINS_METASTASIS_DN	link	14	0.73	2.22	<0.01	0.09
	a		24	ZHANG_RESPONSE_TO_IKK_INHIBITOR_AND_TNF_UP	link	213	0.4	2.2	<0.01	0.09
		b	25	GOLUB_ALL_VS_AML_DN	link	18	0.68	2.2	<0.01	0.09
		b	26	GINESTIER_BREAST_CANCER_ZNF217_AMPLIFIED_UP	link	69	0.49	2.2	<0.01	0.08
			27	ZHANG_RESPONSE_TO_CANTHARIDIN_UP	link	15	0.7	2.19	<0.01	0.1
	a	b	28	PELLICCIOTTA_HDAC_IN_ANTIGEN_PRESENTATION_DN	link	48	0.52	2.18	<0.01	0.09
		b	29	WONG_MITOCHONDRIA_GENE_MODULE	link	206	0.4	2.18	<0.01	0.12
		b	30	JI_RESPONSE_TO_FSH_DN	link	47	0.52	2.15	<0.01	0.16
			31	HASINA_NOL7_TARGETS_UP	link	13	0.73	2.15	<0.01	0.15
		b	32	FINETTI_BREAST_CANCERS_KINOME_GRAY	link	13	0.7	2.15	<0.01	0.15
			33	CONCANNON_APOPTOSIS_BY_EPOXOMICIN_UP	link	235	0.39	2.14	<0.01	0.17
	a		34	KIM_LRRC3B_TARGETS	link	30	0.57	2.14	<0.01	0.17
		b	35	DAZARD_RESPONSE_TO_UV_SCC_DN	link	93	0.45	2.13	<0.01	0.16
			36	DAZARD_UV_RESPONSE_CLUSTER_G6	link	123	0.42	2.12	<0.01	0.16
			37	FARMER_BREAST_CANCER_APOCRINE VS LUMINAL	link	320	0.37	2.11	<0.01	0.2
		b	38	SESTO_RESPONSE_TO_UV_C5	link	46	0.51	2.11	<0.01	0.21
			39	WINTER_HYPOXIA_DN	link	49	0.5	2.1	<0.01	0.21
		b	40	BIOCARTA_IGF1R_PATHWAY	link	22	0.61	2.1	<0.01	0.21
	a		41	WALLACE_PROSTATE_CANCER_RACE_UP	link	287	0.37	2.08	<0.01	0.24
		b	42	BASAKI_YBX1_TARGETS_DN	link	357	0.36	2.07	<0.01	0.28
		b	43	PUIFFE_INVASION_INHIBITED_BY_ASCITES_DN	link	142	0.4	2.07	<0.01	0.27
	a		44	GAL_LEUKEMIC_STEM_CELL_DN	link	236	0.38	2.07	<0.01	0.28
			45	OZANNE_AP1_TARGETS_UP	link	14	0.68	2.06	<0.01	0.31
		b	46	APPIERTO_RESPONSE_TO_FENRETINIDE_DN	link	39	0.52	2.06	<0.01	0.33
	a	b	47	BIDUS_METASTASIS_UP	link	207	0.38	2.06	<0.01	0.32
			48	FARMER_BREAST_CANCER_CLUSTER_4	link	16	0.64	2.04	<0.01	0.38
			49	CREIGHTON_ENDOCRINE_THERAPY_RESISTANCE_5	link	460	0.34	2.04	<0.01	0.37
			50	FARMER_BREAST_CANCER_CLUSTER_3	link	15	0.65	2.02	<0.01	0.42
			51	HWANG_PROSTATE_CANCER_MARKERS	link	26	0.57	2.02	<0.01	0.42
			52	WANG_RESPONSE_TO_ANDROGEN_UP	link	28	0.55	2.01	<0.01	0.44
			53	FINETTI_BREAST_CANCER_KINOME_GREEN	link	15	0.66	2.01	<0.01	0.44
			54	BILD_HRAS_ONCOGENIC_SIGNATURE	link	247	0.36	2	<0.01	0.48
	a		55	POOLA_INVASIVE_BREAST_CANCER_UP	link	280	0.35	2	<0.01	0.5
			56	BIOCARTA_MET_PATHWAY	link	35	0.5	1.99	<0.01	0.54
			57	BIOCARTA_EGF_PATHWAY	link	31	0.51	1.98	<0.01	0.54
	a		58	TSAI_DNAJB4_TARGETS_UP	link	13	0.67	1.98	<0.01	0.53
			59	SESTO_RESPONSE_TO_UV_C1	link	68	0.44	1.98	<0.01	0.54
		b	60	MATTIOLI_MGUS_VS_PCL	link	107	0.4	1.97	<0.01	0.56
		b	61	SESTO_RESPONSE_TO_UV_C0	link	107	0.4	1.97	<0.01	0.56
	a		62	WANG_ESOPHAGUS_CANCER_VS_NORMAL_UP	link	109	0.39	1.96	<0.01	0.61
	a	b	63	BENPORATH_PROLIFERATION	link	143	0.38	1.96	<0.01	0.63
			64	KOBAYASHI_EGFR_SIGNALING_24HR_UP	link	96	0.41	1.95	<0.01	0.66
	a		65	SCHUETZ_BREAST_CANCER_DUCTAL_INVASIVE_UP	link	345	0.34	1.95	<0.01	0.65
			66	JIANG_HYPOXIA_NORMAL	link	209	0.35	1.94	<0.01	0.7
		b	67	IGARASHI_ATF4_TARGETS_DN	link	86	0.41	1.93	<0.01	0.77
			68	BIOCARTA_GLEEVEC_PATHWAY	link	23	0.55	1.93	<0.01	0.76
		b	69	RODRIGUES_THYROID_CARCINOMA_UP	link	15	0.63	1.93	<0.01	0.75
			70	BILD_SRC_ONCOGENIC_SIGNATURE	link	59	0.43	1.92	<0.01	0.8
			71	KEGG_PANCREATIC_CANCER	link	70	0.42	1.92	<0.01	0.81
	a		72	MISSIAGLIA_REGULATED_BY_METHYLATION_UP	link	96	0.39	1.92	<0.01	0.81
		b	73	LANDIS_ERBB2_BREAST_TUMORS_65_UP	link	21	0.55	1.9	<0.01	0.99
cancer (cont.)		b	74	BLUM_RESPONSE_TO_SALIRASIB_UP	link	243	0.34	1.89	<0.01	1.09
		b	75	HALMOS_CEBPA_TARGETS_UP	link	39	0.47	1.89	<0.01	1.09
	a		76	CHARAFE_BREAST_CANCER_LUMINAL_VS_MESENCHYMAL_DN	link	448	0.32	1.88	<0.01	1.1
		b	77	SPIRA_SMOKERS_LUNG_CANCER_UP	link	38	0.47	1.88	<0.01	1.09
			78	BUCKANOVICH_T_LYMPHOCYTE_HOMING_ON_TUMOR_DN	link	11	0.65	1.88	<0.01	1.15
	a		79	HUANG_DASATINIB_RESISTANCE_UP	link	74	0.4	1.87	<0.01	1.22
			80	BIDUS_METASTASIS_DN	link	151	0.35	1.86	<0.01	1.26
			81	EHLERS_ANEUPLOIDY_UP	link	36	0.47	1.86	<0.01	1.27
	a	b	82	WONG_PROTEASOME_GENE_MODULE	link	46	0.45	1.86	<0.01	1.26
			83	WATANABE_ULCERATIVE_COLITIS_WITH_CANCER_DN	link	14	0.61	1.85	0.01	1.31
		b	84	OSMAN_BLADDER_CANCER_DN	link	387	0.32	1.85	<0.01	1.31
			85	BEIER_GLIOMA_STEM_CELL_DN	link	62	0.42	1.85	<0.01	1.31
			86	OSADA_ASCL1_TARGETS_DN	link	24	0.53	1.85	0.01	1.3
			87	CHEOK_RESPONSE_TO_HD_MTX_UP	link	23	0.53	1.85	0.01	1.33
			88	FALVELLA_SMOKERS_WITH_LUNG_CANCER	link	66	0.42	1.84	<0.01	1.4
			89	CHIARADONNA_NEOPLASTIC_TRANSFORMATION_CDC25_DN	link	140	0.36	1.84	<0.01	1.39
			90	WIKMAN_ASBESTOS_LUNG_CANCER_UP	link	17	0.56	1.84	0.01	1.4
			91	WANG_CISPLATIN_RESPONSE_AND_XPC_DN	link	139	0.35	1.83	<0.01	1.39
		b	92	NOUZOVA_TRETINOIN_AND_H4_ACETYLATION	link	122	0.36	1.83	<0.01	1.4
			93	KEGG_NON_SMALL_CELL_LUNG_CANCER	link	54	0.42	1.83	<0.01	1.39
	a	b	94	RHODES_CANCER_META_SIGNATURE	link	54	0.42	1.83	<0.01	1.4
			95	SPIRA_SMOKERS_LUNG_CANCER_DN	link	21	0.54	1.83	<0.01	1.46
		b	96	BILD_CTNNB1_ONCOGENIC_SIGNATURE	link	75	0.4	1.82	<0.01	1.51
			97	SESTO_RESPONSE_TO_UV_C3	link	20	0.54	1.81	0.01	1.64
			98	VANTVEER_BREAST_CANCER_ESR1_DN	link	222	0.33	1.81	<0.01	1.64
			99	LANDIS_ERBB2_BREAST_TUMORS_324_DN	link	135	0.35	1.8	<0.01	1.68
			100	KEGG_ENDOMETRIAL_CANCER	link	52	0.42	1.8	<0.01	1.73
			101	LANDIS_ERBB2_BREAST_TUMORS_324_UP	link	131	0.35	1.8	<0.01	1.73
		b	102	WATANABE_RECTAL_CANCER_RADIOTHERAPY_RESPONSIVE_UP	link	103	0.36	1.79	<0.01	1.89
			103	WANG_RESPONSE_TO_PACLITAXEL_VIA_MAPK8_UP	link	14	0.58	1.78	0.01	1.94
			104	TURASHVILI_BREAST_CARCINOMA_DUCTAL_VS_LOBULAR_UP	link	19	0.54	1.77	0.01	2.07
			105	CHIARADONNA_NEOPLASTIC_TRANSFORMATION_KRAS_DN	link	133	0.35	1.77	<0.01	2.16
			106	KEGG_COLORECTAL_CANCER	link	62	0.39	1.77	<0.01	2.14
	a		107	GAJATE_RESPONSE_TO_TRABECTEDIN_UP	link	53	0.41	1.77	<0.01	2.15
		b	108	KANG_DOXORUBICIN_RESISTANCE_DN	link	17	0.55	1.76	<0.01	2.17
			109	BRUECKNER_TARGETS_OF_MIRLET7A3_DN	link	74	0.38	1.76	<0.01	2.16
			110	DACOSTA_UV_RESPONSE_VIA_ERCC3_XPCS_DN	link	74	0.39	1.76	<0.01	2.16
			111	HAN_SATB1_TARGETS_DN	link	327	0.31	1.76	<0.01	2.16
		b	112	WATANABE_RECTAL_CANCER_RADIOTHERAPY_RESPONSIVE_DN	link	89	0.36	1.76	0.01	2.22
		b	113	DAIRKEE_CANCER_PRONE_RESPONSE_BPA_E2	link	110	0.36	1.75	<0.01	2.29
			114	KEGG_RENAL_CELL_CARCINOMA	link	69	0.38	1.75	<0.01	2.3
	a		115	EINAV_INTERFERON_SIGNATURE_IN_CANCER	link	27	0.48	1.75	<0.01	2.29
		b	116	MCCABE_HOXC6_TARGETS_CANCER_DN	link	20	0.53	1.75	0.01	2.3
		b	117	CHNG_MULTIPLE_MYELOMA_HYPERPLOID_DN	link	28	0.49	1.74	0.01	2.45
			118	MIZUKAMI_HYPOXIA_UP	link	12	0.62	1.74	0.01	2.43
			119	DELLA_RESPONSE_TO_TSA_AND_BUTYRATE	link	20	0.51	1.74	0.01	2.47
	a		120	REACTOME_CELL_CYCLE_CHECKPOINTS	link	106	0.36	1.74	<0.01	2.47
			121	WANG_BARRETTS_ESOPHAGUS_DN	link	25	0.49	1.73	0.01	2.51
			122	BIOCARTA_CELL2CELL_PATHWAY	link	14	0.57	1.73	0.01	2.49
		b	123	GINESTIER_BREAST_CANCER_20Q13_AMPLIFICATION_UP	link	108	0.35	1.73	<0.01	2.54
			124	SESTO_RESPONSE_TO_UV_C8	link	72	0.38	1.73	<0.01	2.58
			125	WANG_RESPONSE_TO_FORSKOLIN_UP	link	22	0.49	1.72	0.01	2.62
		b	126	HEDENFALK_BREAST_CANCER_BRACX_DN	link	13	0.58	1.72	0.01	2.6
			127	GALLUZZI_PERMEABILIZE_MITOCHONDRIA	link	38	0.43	1.72	<0.01	2.69
		b	128	HONMA_DOCETAXEL_RESISTANCE	link	31	0.46	1.71	0.01	2.75
			129	SYED_ESTRADIOL_RESPONSE	link	18	0.53	1.71	<0.01	2.96
			130	LIU_BREAST_CANCER	link	16	0.55	1.7	0.01	3.09
			131	RODRIGUES_THYROID_CARCINOMA_DN	link	71	0.37	1.69	<0.01	3.22
	a		132	BHATI_G2M_ARREST_BY_2METHOXYESTRADIOL_UP	link	118	0.34	1.69	<0.01	3.22
	a		133	XU_AKT1_TARGETS_6HR	link	24	0.46	1.69	0.01	3.27
	a		134	RHODES_UNDIFFERENTIATED_CANCER	link	60	0.38	1.69	<0.01	3.28
			135	BIOCARTA_HER2_PATHWAY	link	22	0.48	1.68	0.01	3.43
			136	ABDULRAHMAN_KIDNEY_CANCER_VHL_DN	link	11	0.6	1.68	0.03	3.43
		b	137	LANDIS_ERBB2_BREAST_PRENEOPLASTIC_DN	link	51	0.39	1.68	0.01	3.41
			138	SESTO_RESPONSE_TO_UV_C2	link	54	0.39	1.67	<0.01	3.72
		b	139	FARMER_BREAST_CANCER_CLUSTER_6	link	14	0.55	1.67	0.02	3.72
		b	140	CAFFAREL_RESPONSE_TO_THC_UP	link	23	0.49	1.66	0.02	3.74
cancer (cont.)		b	141	ACEVEDO_NORMAL_TISSUE_ADJACENT_TO_LIVER_TUMOR_UP	link	165	0.31	1.66	<0.01	3.72
			142	BRUECKNER_TARGETS_OF_MIRLET7A3_UP	link	110	0.33	1.66	<0.01	3.89
		b	143	CHEOK_RESPONSE_TO_HD_MTX_DN	link	23	0.48	1.65	0.02	3.97
			144	KANNAN_TP53_TARGETS_UP	link	45	0.4	1.65	<0.01	3.95
	a		145	GILDEA_METASTASIS	link	30	0.43	1.65	0.01	3.99
		b	146	DITTMER_PTHLH_TARGETS_UP	link	111	0.33	1.65	<0.01	4.13
			147	XU_HGF_SIGNALING_NOT_VIA_AKT1_6HR	link	24	0.47	1.64	0.01	4.22
			148	LAU_APOPTOSIS_CDKN2A_UP	link	55	0.37	1.64	0.01	4.27
	a		149	LIU_VAV3_PROSTATE_CARCINOGENESIS_UP	link	88	0.34	1.63	<0.01	4.39
		b	150	LI_AMPLIFIED_IN_LUNG_CANCER	link	162	0.31	1.62	<0.01	4.68
			151	BOYERINAS_ONCOFETAL_TARGETS_OF_LET7A1	link	10	0.61	1.62	0.02	4.66
		b	152	CHANDRAN_METASTASIS_TOP50_UP	link	16	0.51	1.62	0.03	4.84
Tox*		b	1	CHUNG_BLISTER_CYTOTOXICITY_DN	link	43	0.76	3.07	<0.01	<0.1
	a	b	2	FLECHNER_BIOPSY_KIDNEY_TRANSPLANT_REJECTED_VS_OK_UP	link	86	0.62	2.95	<0.01	<0.1
		b	3	FLECHNER_PBL_KIDNEY_TRANSPLANT_REJECTED_VS_OK_UP	link	63	0.61	2.7	<0.01	<0.1
		b	4	module_421	link	23	0.76	2.68	<0.01	<0.1
		b	5	FLECHNER_PBL_KIDNEY_TRANSPLANT_OK_VS_DONOR_DN	link	39	0.65	2.6	<0.01	<0.1
		b	6	LINDGREN_BLADDER_CANCER_CLUSTER_2A_DN	link	135	0.46	2.38	<0.01	<0.1
		b	7	MORF_RAC1	link	197	0.43	2.31	<0.01	<0.1
		b	8	FLECHNER_PBL_KIDNEY_TRANSPLANT_OK_VS_DONOR_UP	link	149	0.44	2.28	<0.01	<0.1
	a		9	CHARAFE_BREAST_CANCER_LUMINAL_VS_BASAL_DN	link	442	0.38	2.26	<0.01	<0.1
			10	KEGG_PATHOGENIC_ESCHERICHIA_COLI_INFECTION	link	53	0.53	2.24	<0.01	<0.1
		b	11	SHAFFER_IRF4_TARGETS_IN_MYELOMA_VS_MATURE_B_LYMPHOCYTE	link	95	0.46	2.22	<0.01	<0.1
			12	ZHANG_RESPONSE_TO_CANTHARIDIN_UP	link	15	0.7	2.2	<0.01	0.02
		b	13	KEGG_PARKINSONS_DISEASE	link	114	0.43	2.12	<0.01	0.07
			14	module_222	link	21	0.63	2.12	<0.01	0.06
			15	module_168	link	21	0.61	2.09	<0.01	0.11
			16	TONKS_TARGETS_OF_RUNX1_RUNX1T1_FUSION_HSC_UP	link	182	0.39	2.07	<0.01	0.11
			17	SHAFFER_IRF4_TARGETS_IN_PLASMA_CELL_VS_MATURE_B_LYMPHOCYTE	link	65	0.45	2.02	<0.01	0.15
		b	18	BLALOCK_ALZHEIMERS_DISEASE_INCIPIENT_DN	link	165	0.37	1.96	<0.01	0.28
			19	SHAFFER_IRF4_TARGETS_IN_ACTIVATED_DENDRITIC_CELL	link	64	0.43	1.94	<0.01	0.37
			20	LEE_RECENT_THYMIC_EMIGRANT	link	98	0.4	1.93	<0.01	0.35
			21	AATGTGA,MIR-23A,MIR-23B	link	359	0.33	1.9	<0.01	0.43
			22	TGAATGT,MIR-181A,MIR-181B,MIR-181C,MIR-181D	link	413	0.32	1.87	<0.01	0.51
		b	23	OSMAN_BLADDER_CANCER_DN	link	387	0.32	1.87	<0.01	0.54
	a		24	CHARAFE_BREAST_CANCER_LUMINAL_VS_MESENCHYMAL_DN	link	448	0.32	1.84	<0.01	0.68
			25	SHAFFER_IRF4_TARGETS_IN_ACTIVATED_B_LYMPHOCYTE	link	78	0.4	1.82	<0.01	0.77
	a		26	TAKEDA_TARGETS_OF_NUP98_HOXA9_FUSION_3D_UP	link	174	0.35	1.82	<0.01	0.74
			27	KOKKINAKIS_METHIONINE_DEPRIVATION_48HR_UP	link	128	0.35	1.8	<0.01	0.88
			28	KOKKINAKIS_METHIONINE_DEPRIVATION_96HR_UP	link	117	0.36	1.8	<0.01	0.86
		b	29	KEGG_HUNTINGTONS_DISEASE	link	170	0.34	1.78	<0.01	0.95
			30	DAVICIONI_MOLECULAR_ARMS_VS_ERMS_UP	link	322	0.31	1.78	<0.01	0.94
	a	b	31	HOLLMAN_APOPTOSIS_VIA_CD40_UP	link	196	0.32	1.77	<0.01	0.94
			32	LINDGREN_BLADDER_CANCER_CLUSTER_2B	link	379	0.29	1.73	<0.01	1.21
			33	GCAAAAA,MIR-129	link	155	0.33	1.72	<0.01	1.25
			34	CATGTAA,MIR-496	link	152	0.33	1.72	<0.01	1.23
		b	35	GINESTIER_BREAST_CANCER_20Q13_AMPLIFICATION_UP	link	108	0.35	1.71	0.01	1.24
			36	WAMUNYOKOLI_OVARIAN_CANCER_GRADES_1_2_UP	link	133	0.33	1.68	<0.01	1.5
			37	BIOCARTA_HIF_PATHWAY	link	15	0.54	1.68	0.02	1.56
	a	b	38	module_98	link	379	0.29	1.67	<0.01	1.56
		b	39	HAHTOLA_MYCOSIS_FUNGOIDES_SKIN_UP	link	174	0.31	1.66	<0.01	1.63
			40	SHAFFER_IRF4_MULTIPLE_MYELOMA_PROGRAM	link	36	0.42	1.65	0.01	1.75
		b	41	FLECHNER_PBL_KIDNEY_TRANSPLANT_REJECTED_VS_OK_DN	link	49	0.4	1.64	0.01	1.8
		b	42	NATSUME_RESPONSE_TO_INTERFERON_BETA_DN	link	49	0.39	1.64	<0.01	1.77
			43	TGCCTTA,MIR-124A	link	477	0.27	1.63	<0.01	1.93
			44	KEGG_VIBRIO_CHOLERAE_INFECTION	link	54	0.38	1.62	0.01	2.08
			45	KINSEY_TARGETS_OF_EWSR1_FLII_FUSION_DN	link	306	0.28	1.61	<0.01	2.08
			46	WAMUNYOKOLI_OVARIAN_CANCER_LMP_UP	link	254	0.28	1.57	<0.01	2.87
			47	TTTGTAG,MIR-520D	link	280	0.27	1.52	<0.01	3.9
			48	BIOCARTA_HSP27_PATHWAY	link	15	0.48	1.52	0.04	3.83
			49	module_169	link	95	0.31	1.48	0.01	4.81
C3TFT		b	1	KCCGNSWTTT_UNKNOWN	link	76	0.47	2.19	<0.01	0.32
		b	2	V$NRF2_01	link	167	0.36	1.92	<0.01	2.17
			3	TTGCWCAAY_V$CEBPB_02	link	50	0.43	1.85	<0.01	2.55
			4	KRCTCNNNNMANAGC_UNKNOWN	link	40	0.44	1.76	<0.01	4.07
