# Supplementary material for: Stress associated gene expression in blood cells is related to outcome in radiotherapy treated head and neck cancer patients
Source: BMC Cancer. 2012 Sep 25;12:426. doi: 10.1186/1471-2407-12-426 (PMC3517770; doi:10.1186/1471-2407-12-426)
Supplement: Additional file 3 — Table S3.List of gene sets that were more highly induced in poor-responders compared to responders during RT. [file 1471-2407-12-426-S3.xls]

## Sheet: Sheet1
Gene sets that were more highly induced in poor-responders compared to responders during radiotherapy. Detailed information on each gene set can be obtained by following the link to www.broad.mit.edu/gsea/								http://www.broadinstitute.org/gsea/msigdb/cards/	html
Gene set collection			Gene set		Size	ES	NES	nom p	FDR(%)
Cancer		1	NIKOLSKY_BREAST_CANCER_16P13_AMPLICON	link	109	-0.48	-2.1	<0.01	0.35
		2	SHEN_SMARCA2_TARGETS_DN	link	343	-0.41	-2.08	<0.01	0.29
		3	NAKAMURA_CANCER_MICROENVIRONMENT_UP	link	22	-0.62	-1.96	<0.01	1.2
		4	SMID_BREAST_CANCER_LUMINAL_A_UP	link	83	-0.44	-1.87	<0.01	3.65
Tox*		1	NAKAYAMA_SOFT_TISSUE_TUMORS_PCA1_DN	link	73	-0.44	-1.77	<0.01	3.81
