# Supplementary material for: Stress associated gene expression in blood cells is related to outcome in radiotherapy treated head and neck cancer patients
Source: BMC Cancer. 2012 Sep 25;12:426. doi: 10.1186/1471-2407-12-426 (PMC3517770; doi:10.1186/1471-2407-12-426)
Supplement: Additional file 4 — Table S4. List of gene sets that were more highly expressed in the ‘responders’ compared to ‘poor-responders’ at pre-RT. [file 1471-2407-12-426-S4.xls]

## Sheet: Sheet1
Gene sets that were more highly expressed in responders compared to poor-responders pre-RT. Detailed information on each gene set can be obtained by following the link to www.broad.mit.edu/gsea/							http://www.broadinstitute.org/gsea/msigdb/cards/	html
Gene set collection		Gene set		Size	ES	NES	nom p	FDR(%)
Cell AND cycle	1	ZHAN_MULTIPLE_MYELOMA_SPIKED	link	18	-0.64	-1.9	<0.01	3.28
Cancer	1	SHEN_SMARCA2_TARGETS_DN	link	348	-0.48	-2.19	<0.01	0
C3TFT	2	V$SMAD3_Q6	link	173	-0.41	-1.8	<0.01	3.04
	3	V$GATA_C	link	201	-0.41	-1.77	<0.01	3.38
	4	GATAAGR_V$GATA_C	link	228	-0.4	-1.76	<0.01	2.97
	5	V$TFIII_Q6	link	160	-0.41	-1.76	<0.01	2.4
	6	V$GATA_Q6	link	157	-0.41	-1.76	<0.01	2.04
	7	V$GATA3_01	link	182	-0.4	-1.74	<0.01	2.37
	8	V$NRSF_01	link	75	-0.44	-1.71	<0.01	2.79
	9	V$PAX5_02	link	13	-0.63	-1.7	0.01	3.17
	10	V$TCF4_Q5	link	182	-0.38	-1.66	<0.01	4.58
	11	V$CP2_01	link	191	-0.37	-1.65	<0.01	4.69
