# Supplementary material for: Stress associated gene expression in blood cells is related to outcome in radiotherapy treated head and neck cancer patients
Source: BMC Cancer. 2012 Sep 25;12:426. doi: 10.1186/1471-2407-12-426 (PMC3517770; doi:10.1186/1471-2407-12-426)
Supplement: Additional file 5 — Table S5. List of gene sets that were more highly expressed in poor-responders than in responders at pre-RT. [file 1471-2407-12-426-S5.xls]

## Sheet: Sheet1
Gene sets more highly expressed in poor-responders compared to responders pre-RT. The gene sets labelled a were also found enriched among the radioresistant xenograft samples compared to the radio sensitive.The gene sets labelled b were also found enriched among the gene sets that were higher induced by RT in responders compared to poor-responders. Detailed information on each gene set can be obt…									http://www.broadinstitute.org/gsea/msigdb/cards/	html
Gene set collection				Gene set		Size	ES	NES	nom p	FDR(%)
Apoptosis		b	1	SEIDEN_ONCOGENESIS_BY_MET	link	86	0.53	2.81	<0.01	0
			2	FLOTHO_PEDIATRIC_ALL_THERAPY_RESPONSE_UP	link	51	0.56	2.73	<0.01	0
		b	3	ALONSO_METASTASIS_UP	link	149	0.46	2.59	<0.01	0
		b	4	CHAUHAN_RESPONSE_TO_METHOXYESTRADIOL_DN	link	100	0.48	2.57	<0.01	0
		b	5	SEIDEN_MET_SIGNALING	link	20	0.68	2.53	<0.01	0
		b	6	DEURIG_T_CELL_PROLYMPHOCYTIC_LEUKEMIA_DN	link	313	0.38	2.42	<0.01	0.05
		b	7	DAZARD_RESPONSE_TO_UV_SCC_UP	link	82	0.46	2.36	<0.01	0.12
	a	b	8	GARY_CD5_TARGETS_DN	link	422	0.38	2.31	<0.01	0.18
		b	9	HAMAI_APOPTOSIS_VIA_TRAIL_UP	link	330	0.37	2.24	<0.01	0.26
		b	10	APPIERTO_RESPONSE_TO_FENRETINIDE_DN	link	38	0.51	2.24	<0.01	0.23
	a	b	11	HOLLMAN_APOPTOSIS_VIA_CD40_DN	link	263	0.35	2.18	<0.01	0.42
		b	12	DAZARD_RESPONSE_TO_UV_SCC_DN	link	93	0.4	2.15	<0.01	0.56
	a	b	13	DEBIASI_APOPTOSIS_BY_REOVIRUS_INFECTION_UP	link	238	0.34	2.07	<0.01	1.05
		b	14	NICK_RESPONSE_TO_PROC_TREATMENT_DN	link	27	0.52	2.07	<0.01	1.02
			15	BIOCARTA_LONGEVITY_PATHWAY	link	14	0.6	1.98	<0.01	1.84
		b	16	DAIRKEE_CANCER_PRONE_RESPONSE_BPA_E2	link	109	0.36	1.91	<0.01	2.73
		b	17	BIOCARTA_IGF1R_PATHWAY	link	22	0.51	1.89	0.01	2.95
		b	18	SASSON_RESPONSE_TO_GONADOTROPHINS_UP	link	69	0.37	1.88	<0.01	3.01
		b	19	DAZARD_RESPONSE_TO_UV_NHEK_DN	link	256	0.31	1.87	<0.01	3.03
		b	20	GARY_CD5_TARGETS_UP	link	457	0.29	1.86	<0.01	3.07
		b	21	MITSIADES_RESPONSE_TO_APLIDIN_UP	link	434	0.27	1.85	<0.01	2.92
			22	GAZDA_DIAMOND_BLACKFAN_ANEMIA_PROGENITOR_DN	link	59	0.38	1.84	<0.01	3.04
			23	MORF_AATF	link	180	0.31	1.8	<0.01	3.66
	a	b	24	MITSIADES_RESPONSE_TO_APLIDIN_DN	link	245	0.29	1.79	<0.01	3.84
		b	25	WATANABE_RECTAL_CANCER_RADIOTHERAPY_RESPONSIVE_UP	link	108	0.33	1.77	<0.01	4.27
			26	GAZDA_DIAMOND_BLACKFAN_ANEMIA_MYELOID_DN	link	37	0.39	1.75	<0.01	4.71
		b	27	WATANABE_RECTAL_CANCER_RADIOTHERAPY_RESPONSIVE_DN	link	90	0.33	1.74	<0.01	4.83
	a		28	SENGUPTA_NASOPHARYNGEAL_CARCINOMA_WITH_LMP1_UP	link	386	0.26	1.74	<0.01	4.78
		b	29	SIMBULAN_UV_RESPONSE_IMMORTALIZED_DN	link	27	0.42	1.73	0.01	4.86
Cell AND cycle			1	REACTOME_INFLUENZA_LIFE_CYCLE	link	127	0.67	3.86	<0.01	0
		b	2	REACTOME_ELECTRON_TRANSPORT_CHAIN	link	64	0.56	2.81	<0.01	0
		b	3	ALONSO_METASTASIS_UP	link	149	0.46	2.67	<0.01	0
		b	4	YAGI_AML_RELAPSE_PROGNOSIS	link	33	0.63	2.62	<0.01	0
	a	b	5	REACTOME_CDT1_ASSOCIATION_WITH_THE_CDC6_ORC_ORIGIN_COMPLEX	link	50	0.52	2.51	<0.01	0
		b	6	CASORELLI_APL_SECONDARY_VS_DE_NOVO_UP	link	38	0.57	2.44	<0.01	0.05
		b	7	MARTINEZ_RESPONSE_TO_TRABECTEDIN_DN	link	214	0.4	2.43	<0.01	0.05
		b	8	DEURIG_T_CELL_PROLYMPHOCYTIC_LEUKEMIA_DN	link	313	0.38	2.42	<0.01	0.08
	a	b	9	KEGG_PROTEASOME	link	42	0.53	2.4	<0.01	0.07
		b	10	LINDGREN_BLADDER_CANCER_WITH_LOH_IN_CHR9Q	link	113	0.43	2.34	<0.01	0.06
		b	11	REACTOME_HIV_LIFE_CYCLE	link	102	0.42	2.28	<0.01	0.15
		b	12	REACTOME_GLUCOSE_REGULATION_OF_INSULIN_SECRETION	link	146	0.39	2.27	<0.01	0.19
		b	13	LINDGREN_BLADDER_CANCER_CLUSTER_1_UP	link	115	0.4	2.25	<0.01	0.2
		b	14	CASORELLI_ACUTE_PROMYELOCYTIC_LEUKEMIA_UP	link	178	0.4	2.24	<0.01	0.18
	a	b	15	REACTOME_HIV_INFECTION	link	180	0.39	2.24	<0.01	0.17
			16	MORF_CDC16	link	67	0.45	2.24	<0.01	0.16
		b	17	LU_IL4_SIGNALING	link	60	0.42	2.1	<0.01	0.64
	a		18	GNF2_MCM5	link	52	0.43	2.05	<0.01	0.91
	a		19	CAFFAREL_RESPONSE_TO_THC_24HR_5_DN	link	42	0.46	2.02	<0.01	1.22
	a	b	20	REACTOME_REGULATION_OF_APC_ACTIVATORS_BETWEEN_G1_S_AND_EARLY_ANAPHASE	link	67	0.38	2.01	<0.01	1.17
		b	21	CAFFAREL_RESPONSE_TO_THC_UP	link	23	0.53	2	<0.01	1.21
		b	22	YAGI_AML_SURVIVAL	link	125	0.35	1.96	<0.01	1.49
		b	23	LINDGREN_BLADDER_CANCER_CLUSTER_2A_DN	link	133	0.36	1.95	<0.01	1.54
		b	24	TAVOR_CEBPA_TARGETS_UP	link	45	0.42	1.95	<0.01	1.49
	a	b	25	BIDUS_METASTASIS_UP	link	209	0.33	1.94	<0.01	1.48
		b	26	MARTINEZ_RESPONSE_TO_TRABECTEDIN_UP	link	57	0.41	1.92	<0.01	1.85
		b	27	SENESE_HDAC1_TARGETS_UP	link	441	0.27	1.91	<0.01	1.83
		b	28	DAIRKEE_CANCER_PRONE_RESPONSE_BPA_E2	link	109	0.36	1.9	<0.01	1.92
			29	ZHAN_MULTIPLE_MYELOMA_SUBGROUPS	link	28	0.46	1.88	<0.01	2.11
		b	30	SANCHEZ_MDM2_TARGETS	link	12	0.6	1.88	0.01	2.06
		b	31	BIOCARTA_MPR_PATHWAY	link	31	0.43	1.83	<0.01	2.78
			32	NGUYEN_NOTCH1_TARGETS_DN	link	64	0.37	1.82	<0.01	2.9
		b	33	CHEOK_RESPONSE_TO_HD_MTX_DN	link	23	0.47	1.8	<0.01	3.31
		b	34	GENTILE_UV_HIGH_DOSE_DN	link	242	0.28	1.78	<0.01	3.58
		b	35	SENESE_HDAC2_TARGETS_UP	link	111	0.32	1.78	<0.01	3.57
			36	CHEOK_RESPONSE_TO_MERCAPTOPURINE_UP	link	13	0.54	1.76	0.01	3.84
			37	MARTINEZ_RESPONSE_TO_TRABECTEDIN	link	42	0.39	1.76	<0.01	3.82
			38	CAFFAREL_RESPONSE_TO_THC_24HR_5_UP	link	25	0.44	1.75	0.01	3.79
Cytokine*			1	TIEN_INTESTINE_PROBIOTICS_6HR_UP	link	57	0.7	3.37	<0.01	0
		b	2	RUTELLA_RESPONSE_TO_HGF_DN	link	230	0.5	3.09	<0.01	0
		b	3	RUTELLA_RESPONSE_TO_CSF2RB_AND_IL4_DN	link	312	0.46	2.97	<0.01	0
		b	4	THEILGAARD_NEUTROPHIL_AT_SKIN_WOUND_DN	link	223	0.49	2.94	<0.01	0
	a	b	5	RHEIN_ALL_GLUCOCORTICOID_THERAPY_DN	link	356	0.44	2.88	<0.01	0
		b	6	HAHTOLA_SEZARY_SYNDROM_UP	link	98	0.5	2.69	<0.01	0
		b	7	HAHTOLA_MYCOSIS_FUNGOIDES_CD4_UP	link	66	0.53	2.67	<0.01	0
		b	8	HAHTOLA_MYCOSIS_FUNGOIDES_SKIN_UP	link	173	0.45	2.66	<0.01	0
		b	9	WELCSH_BRCA1_TARGETS_1_UP	link	165	0.45	2.62	<0.01	0
		b	10	TIEN_INTESTINE_PROBIOTICS_24HR_DN	link	211	0.42	2.51	<0.01	0
	a	b	11	GARY_CD5_TARGETS_DN	link	422	0.38	2.45	<0.01	0
		b	12	HAHTOLA_MYCOSIS_FUNGOIDES_CD4_DN	link	115	0.43	2.39	<0.01	0.02
		b	13	RUTELLA_RESPONSE_TO_HGF_VS_CSF2RB_AND_IL4_UP	link	403	0.36	2.38	<0.01	0.02
			14	SANA_RESPONSE_TO_IFNG_DN	link	76	0.43	2.23	<0.01	0.18
		b	15	GARGALOVIC_RESPONSE_TO_OXIDIZED_PHOSPHOLIPIDS_MAGENTA_UP	link	28	0.55	2.22	<0.01	0.19
		b	16	TIEN_INTESTINE_PROBIOTICS_6HR_DN	link	165	0.37	2.2	<0.01	0.18
		b	17	RHEIN_ALL_GLUCOCORTICOID_THERAPY_UP	link	80	0.42	2.19	<0.01	0.19
		b	18	TIEN_INTESTINE_PROBIOTICS_2HR_DN	link	89	0.43	2.19	<0.01	0.18
		b	19	BIOCARTA_EIF4_PATHWAY	link	23	0.59	2.16	<0.01	0.26
		b	20	BIOCARTA_IL7_PATHWAY	link	17	0.62	2.14	<0.01	0.29
		b	21	THEILGAARD_NEUTROPHIL_AT_SKIN_WOUND_UP	link	75	0.42	2.13	<0.01	0.3
		b	22	GARY_CD5_TARGETS_UP	link	457	0.29	2.09	<0.01	0.43
		b	23	RUTELLA_RESPONSE_TO_HGF_VS_CSF2RB_AND_IL4_DN	link	242	0.35	2.08	<0.01	0.45
		b	24	HAHTOLA_CTCL_CUTANEOUS	link	26	0.51	2.05	<0.01	0.52
		b	25	NICK_RESPONSE_TO_PROC_TREATMENT_DN	link	27	0.52	2	<0.01	0.82
		b	26	BIOCARTA_NKCELLS_PATHWAY	link	17	0.56	1.96	<0.01	1.02
	a	b	27	FULCHER_INFLAMMATORY_RESPONSE_LECTIN_VS_LPS_DN	link	455	0.27	1.96	<0.01	0.98
			28	TIEN_INTESTINE_PROBIOTICS_2HR_UP	link	28	0.45	1.86	0.01	1.94
		b	29	REACTOME_ACTIVATED_TLR4_SIGNALLING	link	23	0.47	1.85	0.01	1.96
			30	GARGALOVIC_RESPONSE_TO_OXIDIZED_PHOSPHOLIPIDS_YELLOW_UP	link	29	0.47	1.83	<0.01	2.21
		b	31	REACTOME_MYD88_CASCADE	link	19	0.49	1.83	0.01	2.16
		b	32	RUTELLA_RESPONSE_TO_HGF_UP	link	415	0.27	1.77	<0.01	2.92
		b	33	BIOCARTA_IL4_PATHWAY	link	11	0.58	1.76	0.01	3.05
		b	34	APPEL_IMATINIB_RESPONSE	link	31	0.43	1.76	<0.01	3.06
		b	35	BIOCARTA_MAL_PATHWAY	link	19	0.47	1.74	0.01	3.42
	a	b	36	MITSIADES_RESPONSE_TO_APLIDIN_DN	link	245	0.29	1.72	<0.01	3.52
		b	37	GARGALOVIC_RESPONSE_TO_OXIDIZED_PHOSPHOLIPIDS_BLUE_UP	link	129	0.3	1.72	<0.01	3.52
		b	38	BIOCARTA_FCER1_PATHWAY	link	35	0.39	1.7	<0.01	3.84
			39	ZHANG_RESPONSE_TO_CANTHARIDIN_DN	link	57	0.35	1.67	<0.01	4.64
		b	40	HAHTOLA_MYCOSIS_FUNGOIDES_UP	link	17	0.48	1.66	0.03	4.8
		b	41	BROCKE_APOPTOSIS_REVERSED_BY_IL6	link	144	0.28	1.65	<0.01	4.79
Hypoxi*		b	1	SAKAI_CHRONIC_HEPATITIS_VS_LIVER_CANCER_UP	link	81	0.56	2.92	<0.01	0
	a	b	2	LAIHO_COLORECTAL_CANCER_SERRATED_UP	link	110	0.5	2.7	<0.01	0
	a	b	3	SAKAI_TUMOR_INFILTRATING_MONOCYTES_DN	link	80	0.51	2.68	<0.01	0
	a	b	4	HU_ANGIOGENESIS_DN	link	29	0.68	2.64	<0.01	0
		b	5	MENSE_HYPOXIA_UP	link	92	0.4	2.09	<0.01	0.08
Antioxidant	a	b	1	GRADE_COLON_AND_RECTAL_CANCER_UP	link	215	0.39	2.43	<0.01	0
		b	2	ROME_INSULIN_TARGETS_IN_MUSCLE_UP	link	91	0.46	2.39	<0.01	0.14
		b	3	MCLACHLAN_DENTAL_CARIES_UP	link	216	0.37	2.23	<0.01	0.28
			4	SANA_RESPONSE_TO_IFNG_DN	link	76	0.43	2.16	<0.01	0.41
		b	5	MCLACHLAN_DENTAL_CARIES_DN	link	243	0.34	2.05	<0.01	0.99
	a		6	SENGUPTA_NASOPHARYNGEAL_CARCINOMA_WITH_LMP1_UP	link	386	0.26	1.83	<0.01	4.24
		b	7	AKL_HTLV1_INFECTION_DN	link	69	0.36	1.81	<0.01	4.3
		b	8	SHAFFER_IRF4_TARGETS_IN_MYELOMA_VS_MATURE_B_LYMPHOCYTE	link	94	0.34	1.78	<0.01	4.52
Immune AND response		b	1	ROME_INSULIN_TARGETS_IN_MUSCLE_UP	link	91	0.46	2.4	<0.01	0.28
	a	b	2	GRADE_COLON_AND_RECTAL_CANCER_UP	link	215	0.39	2.37	<0.01	0.14
		b	3	MCLACHLAN_DENTAL_CARIES_UP	link	216	0.37	2.21	<0.01	0.46
			4	SANA_RESPONSE_TO_IFNG_DN	link	76	0.43	2.18	<0.01	0.49
		b	5	MCLACHLAN_DENTAL_CARIES_DN	link	243	0.34	2.09	<0.01	0.67
		b	6	SHAFFER_IRF4_TARGETS_IN_MYELOMA_VS_MATURE_B_LYMPHOCYTE	link	94	0.34	1.85	<0.01	3.29
		b	7	BIOCARTA_CXCR4_PATHWAY	link	24	0.46	1.82	<0.01	3.41
		b	8	AKL_HTLV1_INFECTION_DN	link	69	0.36	1.77	<0.01	4.27
	a		9	SENGUPTA_NASOPHARYNGEAL_CARCINOMA_WITH_LMP1_UP	link	386	0.26	1.75	<0.01	4.23
		b	10	AKL_HTLV1_INFECTION_UP	link	25	0.43	1.71	<0.01	4.64
Stress and response		b	1	BLUM_RESPONSE_TO_SALIRASIB_UP	link	245	0.38	2.41	<0.01	0
		b	2	SESTO_RESPONSE_TO_UV_C5	link	46	0.46	2.08	<0.01	1.53
		b	3	AMUNDSON_RESPONSE_TO_ARSENITE	link	177	0.35	2.07	<0.01	1.15
		b	4	SESTO_RESPONSE_TO_UV_C0	link	107	0.37	1.98	<0.01	2.59
			5	MELLMAN_TUT1_TARGETS_UP	link	19	0.52	1.9	<0.01	3.83
DNA AND Repair		b	1	GCM_APEX1	link	102	0.64	3.34	<0.01	0
		b	2	DING_LUNG_CANCER_EXPRESSION_BY_COPY_NUMBER	link	93	0.59	3.07	<0.01	0
	a	b	3	GNF2_APEX1	link	75	0.61	3.01	<0.01	0
		b	4	CASORELLI_APL_SECONDARY_VS_DE_NOVO_UP	link	38	0.57	2.46	<0.01	0
		b	5	CASORELLI_ACUTE_PROMYELOCYTIC_LEUKEMIA_UP	link	178	0.4	2.43	<0.01	0
		b	6	NATSUME_RESPONSE_TO_INTERFERON_BETA_DN	link	48	0.5	2.31	<0.01	0
		b	7	DACOSTA_UV_RESPONSE_VIA_ERCC3_COMMON_DN	link	410	0.34	2.12	<0.01	0.41
	a	b	8	DEBIASI_APOPTOSIS_BY_REOVIRUS_INFECTION_UP	link	238	0.34	2.09	<0.01	0.4
			9	REACTOME_TRANSCRIPTION_COUPLED_NER	link	44	0.4	1.78	<0.01	4.03
	a		10	KEGG_MISMATCH_REPAIR	link	22	0.46	1.74	<0.01	4.71
			11	REACTOME_NUCLEOTIDE_EXCISION_REPAIR	link	49	0.38	1.73	<0.01	4.54
			12	ZHANG_RESPONSE_TO_CANTHARIDIN_DN	link	57	0.35	1.71	<0.01	4.88
cancer		b	1	SHEN_SMARCA2_TARGETS_UP	link	421	0.64	3.96	<0.01	0
		b	2	OSMAN_BLADDER_CANCER_UP	link	384	0.54	3.29	<0.01	0
		b	3	DING_LUNG_CANCER_EXPRESSION_BY_COPY_NUMBER	link	93	0.59	3.23	<0.01	0
			4	CHNG_MULTIPLE_MYELOMA_HYPERPLOID_UP	link	48	0.69	3.2	<0.01	0
		b	5	OSMAN_BLADDER_CANCER_DN	link	389	0.45	3.03	<0.01	0
		b	6	WONG_MITOCHONDRIA_GENE_MODULE	link	205	0.49	2.99	<0.01	0
		b	7	SEIDEN_ONCOGENESIS_BY_MET	link	86	0.53	2.82	<0.01	0
		b	8	CHEN_HOXA5_TARGETS_9HR_UP	link	222	0.45	2.68	<0.01	0
		b	9	PUIFFE_INVASION_INHIBITED_BY_ASCITES_DN	link	143	0.45	2.53	<0.01	0
		b	10	PELLICCIOTTA_HDAC_IN_ANTIGEN_PRESENTATION_UP	link	63	0.52	2.5	<0.01	0
		b	11	SEIDEN_MET_SIGNALING	link	20	0.68	2.5	<0.01	0
		b	12	BIOCARTA_CDC42RAC_PATHWAY	link	15	0.71	2.46	<0.01	0
		b	13	LI_AMPLIFIED_IN_LUNG_CANCER	link	160	0.4	2.36	<0.01	0.04
		b	14	DAZARD_RESPONSE_TO_UV_SCC_UP	link	82	0.46	2.36	<0.01	0.04
		b	15	HALMOS_CEBPA_TARGETS_UP	link	39	0.53	2.32	<0.01	0.07
		b	16	BLUM_RESPONSE_TO_SALIRASIB_UP	link	245	0.38	2.3	<0.01	0.16
		b	17	TOOKER_GEMCITABINE_RESISTANCE_DN	link	121	0.41	2.27	<0.01	0.2
		b	18	TOOKER_RESPONSE_TO_BEXAROTENE_UP	link	121	0.41	2.27	<0.01	0.19
		b	19	APPIERTO_RESPONSE_TO_FENRETINIDE_DN	link	38	0.51	2.26	<0.01	0.21
		b	20	NOUZOVA_TRETINOIN_AND_H4_ACETYLATION	link	122	0.4	2.25	<0.01	0.24
		b	21	SPIRA_SMOKERS_LUNG_CANCER_UP	link	39	0.5	2.24	<0.01	0.24
		b	22	GINESTIER_BREAST_CANCER_ZNF217_AMPLIFIED_UP	link	69	0.44	2.23	<0.01	0.24
		b	23	DACOSTA_UV_RESPONSE_VIA_ERCC3_COMMON_DN	link	410	0.34	2.23	<0.01	0.23
		b	24	SWEET_KRAS_ONCOGENIC_SIGNATURE	link	44	0.49	2.2	<0.01	0.29
		b	25	KANG_DOXORUBICIN_RESISTANCE_DN	link	17	0.62	2.19	<0.01	0.3
		b	26	RODRIGUES_THYROID_CARCINOMA_UP	link	15	0.67	2.17	<0.01	0.35
	a		27	BARRIER_CANCER_RELAPSE_TUMOR_SAMPLE_UP	link	16	0.65	2.16	<0.01	0.37
		b	28	CHNG_MULTIPLE_MYELOMA_HYPERPLOID_DN	link	30	0.52	2.15	<0.01	0.39
		b	29	SESTO_RESPONSE_TO_UV_C5	link	46	0.46	2.15	<0.01	0.4
		b	30	DAZARD_RESPONSE_TO_UV_SCC_DN	link	93	0.4	2.14	<0.01	0.39
		b	31	SWEET_KRAS_TARGETS_DN	link	25	0.54	2.11	<0.01	0.48
	a		32	CAFFAREL_RESPONSE_TO_THC_24HR_5_DN	link	42	0.46	2.09	<0.01	0.6
	a	b	33	RHODES_CANCER_META_SIGNATURE	link	52	0.44	2.09	<0.01	0.59
		b	34	DITTMER_PTHLH_TARGETS_UP	link	113	0.37	2.05	<0.01	0.8
		b	35	SESTO_RESPONSE_TO_UV_C0	link	107	0.37	2.03	<0.01	1.01
		b	36	FINETTI_BREAST_CANCERS_KINOME_GRAY	link	13	0.63	2.01	<0.01	1.18
		b	37	CAFFAREL_RESPONSE_TO_THC_UP	link	23	0.53	1.99	<0.01	1.38
			38	BIOCARTA_LONGEVITY_PATHWAY	link	14	0.6	1.99	<0.01	1.34
		b	39	MATTIOLI_MGUS_VS_PCL	link	117	0.36	1.98	<0.01	1.35
		b	40	CHANDRAN_METASTASIS_TOP50_UP	link	16	0.57	1.98	<0.01	1.33
		b	41	DAZARD_RESPONSE_TO_UV_NHEK_DN	link	256	0.31	1.98	<0.01	1.34
		b	42	MCCABE_HOXC6_TARGETS_CANCER_DN	link	20	0.55	1.97	0.01	1.43
		b	43	DAIRKEE_CANCER_PRONE_RESPONSE_BPA_E2	link	109	0.36	1.96	<0.01	1.5
		b	44	BIOCARTA_IGF1R_PATHWAY	link	22	0.51	1.95	<0.01	1.58
		b	45	GOLUB_ALL_VS_AML_DN	link	18	0.53	1.94	<0.01	1.57
		b	46	ACEVEDO_NORMAL_TISSUE_ADJACENT_TO_LIVER_TUMOR_UP	link	162	0.33	1.94	<0.01	1.59
	a	b	47	WONG_PROTEASOME_GENE_MODULE	link	46	0.43	1.93	<0.01	1.65
			48	ZHONG_RESPONSE_TO_AZACITIDINE_AND_TSA_DN	link	66	0.38	1.93	<0.01	1.63
	a	b	49	BIDUS_METASTASIS_UP	link	209	0.33	1.92	<0.01	1.68
		b	50	BILD_CTNNB1_ONCOGENIC_SIGNATURE	link	75	0.37	1.91	<0.01	1.76
		b	51	JI_RESPONSE_TO_FSH_DN	link	47	0.41	1.9	<0.01	1.79
	a		52	KIM_MYC_AMPLIFICATION_TARGETS_UP	link	152	0.32	1.89	<0.01	1.97
	a	b	53	BENPORATH_PROLIFERATION	link	142	0.33	1.87	<0.01	2.11
	a	b	54	GRUETZMANN_PANCREATIC_CANCER_UP	link	335	0.28	1.85	<0.01	2.65
	a	b	55	PELLICCIOTTA_HDAC_IN_ANTIGEN_PRESENTATION_DN	link	48	0.4	1.84	<0.01	2.74
	a	b	56	RIGGINS_TAMOXIFEN_RESISTANCE_DN	link	220	0.29	1.83	<0.01	2.76
		b	57	CHEOK_RESPONSE_TO_HD_MTX_DN	link	23	0.47	1.82	<0.01	2.96
	a		58	WONG_EMBRYONIC_STEM_CELL_CORE	link	323	0.29	1.81	<0.01	3.23
			59	BARRIER_COLON_CANCER_RECURRENCE_UP	link	41	0.41	1.8	0.01	3.21
		b	60	BASAKI_YBX1_TARGETS_DN	link	362	0.28	1.8	<0.01	3.17
		b	61	LANDIS_ERBB2_BREAST_PRENEOPLASTIC_DN	link	50	0.39	1.8	<0.01	3.21
	a		62	PUJANA_XPRSS_INT_NETWORK	link	164	0.3	1.79	<0.01	3.27
			63	CHEOK_RESPONSE_TO_MERCAPTOPURINE_UP	link	13	0.54	1.79	0.01	3.31
		b	64	HEDENFALK_BREAST_CANCER_BRACX_DN	link	13	0.55	1.79	0.02	3.29
		b	65	WATANABE_RECTAL_CANCER_RADIOTHERAPY_RESPONSIVE_UP	link	108	0.33	1.78	<0.01	3.37
			66	TOMIDA_METASTASIS_UP	link	18	0.51	1.77	0.01	3.46
		b	67	SMIRNOV_CIRCULATING_ENDOTHELIOCYTES_IN_CANCER_UP	link	157	0.3	1.77	<0.01	3.41
		b	68	IGARASHI_ATF4_TARGETS_DN	link	88	0.33	1.75	<0.01	3.92
			69	WHITESIDE_CISPLATIN_RESISTANCE_DN	link	12	0.57	1.75	0.02	3.89
		b	70	LANDIS_ERBB2_BREAST_TUMORS_65_UP	link	21	0.47	1.75	0.01	3.93
			71	MARTINEZ_RESPONSE_TO_TRABECTEDIN	link	42	0.39	1.74	<0.01	3.97
		b	72	FARMER_BREAST_CANCER_CLUSTER_6	link	15	0.52	1.74	0.01	4.04
		b	73	WATANABE_RECTAL_CANCER_RADIOTHERAPY_RESPONSIVE_DN	link	90	0.33	1.73	<0.01	4.2
	a		74	KEGG_MISMATCH_REPAIR	link	22	0.46	1.72	0.01	4.44
		b	75	HONMA_DOCETAXEL_RESISTANCE	link	31	0.4	1.7	0.01	4.99
Tox*		b	1	FLECHNER_PBL_KIDNEY_TRANSPLANT_OK_VS_DONOR_UP	link	150	0.48	2.87	<0.01	0
		b	2	MORF_RAC1	link	195	0.48	2.85	<0.01	0
		b	3	CHUNG_BLISTER_CYTOTOXICITY_DN	link	45	0.62	2.83	<0.01	0
		b	4	OSMAN_BLADDER_CANCER_DN	link	389	0.45	2.76	<0.01	0
		b	5	HAHTOLA_MYCOSIS_FUNGOIDES_SKIN_UP	link	173	0.45	2.67	<0.01	0
		b	6	KEGG_PARKINSONS_DISEASE	link	109	0.46	2.52	<0.01	0
		b	7	FLECHNER_PBL_KIDNEY_TRANSPLANT_OK_VS_DONOR_DN	link	41	0.57	2.47	<0.01	0
		b	8	NATSUME_RESPONSE_TO_INTERFERON_BETA_DN	link	48	0.5	2.35	<0.01	0.06
		b	9	KEGG_HUNTINGTONS_DISEASE	link	166	0.37	2.19	<0.01	0.16
	a	b	10	FLECHNER_BIOPSY_KIDNEY_TRANSPLANT_REJECTED_VS_OK_UP	link	84	0.42	2.17	<0.01	0.23
		b	11	LINDGREN_BLADDER_CANCER_CLUSTER_2A_DN	link	133	0.36	2.04	<0.01	0.38
		b	12	BLALOCK_ALZHEIMERS_DISEASE_INCIPIENT_DN	link	166	0.34	1.99	<0.01	0.47
			13	REACTOME_PROTEOLYTIC_CLEAVAGE_OF_SNARE_COMPLEX_PROTEINS	link	16	0.55	1.87	0.01	1.37
		b	14	SHAFFER_IRF4_TARGETS_IN_MYELOMA_VS_MATURE_B_LYMPHOCYTE	link	94	0.34	1.85	<0.01	1.44
		b	15	FLECHNER_PBL_KIDNEY_TRANSPLANT_REJECTED_VS_OK_UP	link	65	0.38	1.85	<0.01	1.37
	a	b	16	module_98	link	377	0.29	1.84	<0.01	1.34
		b	17	FLECHNER_PBL_KIDNEY_TRANSPLANT_REJECTED_VS_OK_DN	link	50	0.4	1.83	<0.01	1.32
		b	18	module_421	link	22	0.47	1.79	<0.01	1.87
	a	b	19	HOLLMAN_APOPTOSIS_VIA_CD40_UP	link	200	0.29	1.74	<0.01	2.59
			20	REACTOME_BOTULINUM_NEUROTOXICITY	link	18	0.48	1.73	0.01	2.6
			21	RODWELL_AGING_KIDNEY_DN	link	115	0.31	1.7	<0.01	2.94
			22	ZHANG_RESPONSE_TO_CANTHARIDIN_DN	link	57	0.35	1.66	<0.01	3.72
		b	23	GINESTIER_BREAST_CANCER_20Q13_AMPLIFICATION_UP	link	109	0.3	1.6	<0.01	4.88
C3TFT			1	TMTCGCGANR_UNKNOWN	link	99	0.42	2.33	<0.01	0
			2	GGCNRNWCTTYS_UNKNOWN	link	53	0.43	2.11	<0.01	0.1
			3	V$SREBP1_01	link	133	0.36	2.03	<0.01	0.41
			4	GCGNNANTTCC_UNKNOWN	link	87	0.36	1.96	<0.01	0.62
			5	V$ELK1_02	link	169	0.32	1.93	<0.01	0.58
		b	6	V$NRF2_01	link	163	0.33	1.9	<0.01	0.52
			7	V$NFMUE1_Q6	link	177	0.33	1.89	<0.01	0.62
			8	GCCATNTTG_V$YY1_Q6	link	293	0.28	1.85	<0.01	0.75
			9	RRCCGTTA_UNKNOWN	link	54	0.36	1.74	<0.01	1.93
		b	10	V$ARNT_02	link	183	0.3	1.72	<0.01	1.94
			11	V$YY1_Q6	link	166	0.29	1.7	<0.01	2.01
			12	WCTCNATGGY_UNKNOWN	link	51	0.35	1.66	<0.01	2.78
			13	GGAANCGGAANY_UNKNOWN	link	78	0.32	1.66	<0.01	2.67
			14	V$USF_01	link	193	0.28	1.6	<0.01	3.53
		b	15	KCCGNSWTTT_UNKNOWN	link	76	0.31	1.57	0.02	4.19
			16	V$GABP_B	link	164	0.27	1.56	<0.01	4.25
			17	V$CETS1P54_01	link	178	0.25	1.54	<0.01	4.59
			18	GATGKMRGCG_UNKNOWN	link	47	0.33	1.53	0.02	4.9
