# Supplementary material for: Stress associated gene expression in blood cells is related to outcome in radiotherapy treated head and neck cancer patients
Source: BMC Cancer. 2012 Sep 25;12:426. doi: 10.1186/1471-2407-12-426 (PMC3517770; doi:10.1186/1471-2407-12-426)
Supplement: Additional file 6 — Table S6. List of gene sets that were more highly expressed in the radioresistant xenograft samples than in the radiation sensitive. [file 1471-2407-12-426-S6.xls]

## Sheet: Sheet1
Gene sets more highly expressed in the radioresistant xenograft samples than in the radiation sensitive xenograft samples. The gene sets labelled a were also found to be higher expressed in the poor-responders compared to responders at pre-RT and the gene-sets labelled b are also found to be induced significantly higher in the responders compared to the poor-responders group. Detailed information…									http://www.broadinstitute.org/gsea/msigdb/cards/	html
Gene set collection				Gene set		Size	ES	NES	nom p	FDR(%)
Apoptosis		b	1	BROWNE_INTERFERON_RESPONSIVE_GENES	link	67	0.9	2.91	<0.01	<0.01
		b	2	DER_IFN_BETA_RESPONSE_UP	link	81	0.8	2.62	<0.01	<0.01
		b	3	DER_IFN_ALPHA_RESPONSE_UP	link	56	0.84	2.61	<0.01	<0.01
			4	KOBAYASHI_EGFR_SIGNALING_24HR_DN	link	246	0.68	2.61	<0.01	<0.01
		b	5	DER_IFN_GAMMA_RESPONSE_UP	link	57	0.79	2.45	<0.01	<0.01
		b	6	SENGUPTA_NASOPHARYNGEAL_CARCINOMA_UP	link	233	0.64	2.43	<0.01	<0.01
		b	7	XU_AKT1_TARGETS_6HR	link	24	0.9	2.41	<0.01	<0.01
	a	b	8	DEBIASI_APOPTOSIS_BY_REOVIRUS_INFECTION_UP	link	237	0.61	2.32	<0.01	<0.01
			9	CHEMNITZ_RESPONSE_TO_PROSTAGLANDIN_E2_UP	link	117	0.65	2.29	<0.01	<0.01
		b	10	BOWIE_RESPONSE_TO_TAMOXIFEN	link	14	0.97	2.24	<0.01	<0.01
			11	XU_HGF_TARGETS_INDUCED_BY_AKT1_6HR	link	17	0.9	2.22	<0.01	<0.01
			12	BROWNE_HCMV_INFECTION_4HR_UP	link	53	0.68	2.09	<0.01	0.05
		b	13	BOWIE_RESPONSE_TO_EXTRACELLULAR_MATRIX	link	10	0.98	2.08	<0.01	0.07
			14	WU_APOPTOSIS_BY_CDKN1A_VIA_TP53	link	36	0.72	2.06	<0.01	0.11
			15	TANG_SENESCENCE_TP53_TARGETS_DN	link	39	0.69	2.04	<0.01	0.16
		b	16	NOJIMA_SFRP2_TARGETS_DN	link	24	0.74	1.98	<0.01	0.43
	a	b	17	HOLLMAN_APOPTOSIS_VIA_CD40_DN	link	258	0.51	1.97	<0.01	0.42
			18	BROWNE_HCMV_INFECTION_6HR_UP	link	69	0.6	1.94	<0.01	0.6
			19	ALONSO_METASTASIS_DN	link	21	0.71	1.9	<0.01	0.86
	a	b	20	MITSIADES_RESPONSE_TO_APLIDIN_DN	link	244	0.48	1.85	<0.01	1.36
		b	21	MUNSHI_MULTIPLE_MYELOMA_UP	link	52	0.59	1.85	<0.01	1.39
		b	22	REACTOME_APOPTOSIS	link	122	0.52	1.85	<0.01	1.32
	a	b	23	GARY_CD5_TARGETS_DN	link	363	0.46	1.83	<0.01	1.45
		b	24	BROWNE_HCMV_INFECTION_10HR_DN	link	54	0.56	1.76	<0.01	2.63
			25	BROWNE_HCMV_INFECTION_12HR_UP	link	107	0.5	1.75	<0.01	2.79
			26	BIOCARTA_CTL_PATHWAY	link	14	0.74	1.74	0.01	3.07
	a		27	SENGUPTA_NASOPHARYNGEAL_CARCINOMA_WITH_LMP1_UP	link	303	0.44	1.72	<0.01	3.42
		b	28	GAJATE_RESPONSE_TO_TRABECTEDIN_UP	link	53	0.55	1.72	0.01	3.33
	a	b	29	HOLLMAN_APOPTOSIS_VIA_CD40_UP	link	195	0.45	1.7	<0.01	4.11
		b	30	ALONSO_METASTASIS_EMT_UP	link	28	0.6	1.68	0.01	4.55
Cell and cycle		b	1	BROWNE_INTERFERON_RESPONSIVE_GENES	link	67	0.9	2.92	<0.01	<0.01
			2	SOTIRIOU_BREAST_CANCER_GRADE_1_VS_3_UP	link	147	0.76	2.74	<0.01	<0.01
		b	3	SENGUPTA_NASOPHARYNGEAL_CARCINOMA_UP	link	233	0.64	2.42	<0.01	<0.01
			4	GNF2_CDC20	link	50	0.79	2.42	<0.01	<0.01
	a	b	5	REACTOME_REGULATION_OF_APC_ACTIVATORS_BETWEEN_G1_S_AND_EARLY_ANAPHASE	link	64	0.74	2.4	<0.01	<0.01
	a	b	6	REACTOME_CDT1_ASSOCIATION_WITH_THE_CDC6_ORC_ORIGIN_COMPLEX	link	49	0.78	2.39	<0.01	<0.01
		b	7	REACTOME_CELL_CYCLE_CHECKPOINTS	link	99	0.69	2.39	<0.01	<0.01
			8	GNF2_CDC2	link	54	0.76	2.37	<0.01	<0.01
			9	ZHAN_MULTIPLE_MYELOMA_PR_UP	link	36	0.8	2.34	<0.01	<0.01
	a	b	10	KEGG_PROTEASOME	link	41	0.77	2.3	<0.01	<0.01
		b	11	REACTOME_CELL_CYCLE_MITOTIC	link	276	0.59	2.3	<0.01	<0.01
			12	CHEMNITZ_RESPONSE_TO_PROSTAGLANDIN_E2_UP	link	117	0.65	2.29	<0.01	<0.01
	a		13	GNF2_MCM5	link	52	0.7	2.18	<0.01	0.03
			14	MOLENAAR_TARGETS_OF_CCND1_AND_CDK4_DN	link	39	0.72	2.13	<0.01	0.04
			15	REN_BOUND_BY_E2F	link	47	0.68	2.11	<0.01	0.06
			16	BROWNE_HCMV_INFECTION_4HR_UP	link	53	0.68	2.11	<0.01	0.06
			17	TAVOR_CEBPA_TARGETS_DN	link	23	0.79	2.09	<0.01	0.07
		b	18	WANG_SMARCE1_TARGETS_DN	link	328	0.52	2.08	<0.01	0.08
			19	EGUCHI_CELL_CYCLE_RB1_TARGETS	link	19	0.81	2.06	<0.01	0.11
			20	REACTOME_ACTIVATION_OF_ATR_IN_RESPONSE_TO_REPLICATION_STRESS	link	34	0.72	2.05	<0.01	0.14
			21	CELL_CYCLE_PHASE	link	152	0.56	2.05	<0.01	0.14
			22	CELL_CYCLE_CHECKPOINT_GO_0000075	link	45	0.67	2.04	<0.01	0.15
			23	REACTOME_G2_M_CHECKPOINTS	link	39	0.69	2.04	<0.01	0.16
			24	AMUNDSON_GAMMA_RADIATION_RESPONSE	link	33	0.72	2.03	<0.01	0.17
			25	M_PHASE	link	98	0.59	2.02	<0.01	0.17
			26	SCIAN_CELL_CYCLE_TARGETS_OF_TP53_AND_TP73_DN	link	22	0.75	2.01	<0.01	0.2
			27	CHIARADONNA_NEOPLASTIC_TRANSFORMATION_KRAS_UP	link	111	0.57	2	<0.01	0.22
		b	28	TSAI_DNAJB4_TARGETS_UP	link	12	0.88	2	<0.01	0.21
			29	BROWNE_HCMV_INFECTION_6HR_UP	link	69	0.6	1.97	<0.01	0.27
			30	SONG_TARGETS_OF_IE86_CMV_PROTEIN	link	47	0.65	1.95	<0.01	0.31
			31	CHANG_IMMORTALIZED_BY_HPV31_DN	link	45	0.64	1.94	<0.01	0.33
			32	LINDGREN_BLADDER_CANCER_CLUSTER_3_UP	link	275	0.5	1.93	<0.01	0.35
			33	M_PHASE_OF_MITOTIC_CELL_CYCLE	link	72	0.59	1.93	<0.01	0.35
			34	CELL_CYCLE_GO_0007049	link	276	0.49	1.92	<0.01	0.38
			35	GEORGES_CELL_CYCLE_MIR192_TARGETS	link	57	0.6	1.91	<0.01	0.41
			36	JAEGER_METASTASIS_UP	link	43	0.62	1.9	<0.01	0.43
			37	ALONSO_METASTASIS_DN	link	21	0.71	1.9	<0.01	0.45
Cell and cycle (cont.)	a	b	38	REACTOME_HIV_INFECTION	link	177	0.5	1.87	<0.01	0.59
	a	b	39	BIDUS_METASTASIS_UP	link	186	0.5	1.85	<0.01	0.79
		b	40	BHATI_G2M_ARREST_BY_2METHOXYESTRADIOL_UP	link	101	0.53	1.83	<0.01	0.91
			41	MITOTIC_CELL_CYCLE_CHECKPOINT	link	19	0.72	1.8	<0.01	1.22
			42	KEGG_CELL_CYCLE	link	113	0.51	1.8	<0.01	1.21
		b	43	BROWNE_HCMV_INFECTION_10HR_DN	link	54	0.56	1.8	<0.01	1.22
		b	44	GAL_LEUKEMIC_STEM_CELL_DN	link	236	0.46	1.79	<0.01	1.42
			45	BROWNE_HCMV_INFECTION_12HR_UP	link	107	0.5	1.78	<0.01	1.5
			46	DNA_INTEGRITY_CHECKPOINT	link	22	0.65	1.74	0.01	2
			47	INTERPHASE	link	64	0.54	1.74	<0.01	2.05
			48	MITOTIC_SISTER_CHROMATID_SEGREGATION	link	15	0.74	1.73	0.01	2.09
	a		49	SENGUPTA_NASOPHARYNGEAL_CARCINOMA_WITH_LMP1_UP	link	303	0.44	1.73	<0.01	2.08
		b	50	GAJATE_RESPONSE_TO_TRABECTEDIN_UP	link	53	0.55	1.73	<0.01	2.06
			51	KEGG_HOMOLOGOUS_RECOMBINATION	link	27	0.62	1.73	0.01	2.07
	a		52	CAFFAREL_RESPONSE_TO_THC_24HR_5_DN	link	40	0.58	1.71	<0.01	2.35
			53	S_PHASE	link	14	0.73	1.71	0.01	2.45
			54	INTERPHASE_OF_MITOTIC_CELL_CYCLE	link	58	0.53	1.69	<0.01	2.7
			55	REACTOME_CYCLIN_A1_ASSOCIATED_EVENTS_DURING_G2_M_TRANSITION	link	14	0.73	1.68	0.02	3
			56	MASRI_RESISTANCE_TO_TAMOXIFEN_AND_AROMATASE_INHIBITORS_DN	link	20	0.65	1.67	0.01	3.19
			57	MARIADASON_RESPONSE_TO_CURCUMIN_SULINDAC_5	link	21	0.64	1.66	0.01	3.61
		b	58	ALONSO_METASTASIS_EMT_UP	link	28	0.6	1.65	0.02	3.69
			59	LOPEZ_MESOTELIOMA_SURVIVAL_TIME_UP	link	14	0.69	1.65	0.01	3.67
			60	PYEON_CANCER_HEAD_AND_NECK_VS_CERVICAL_UP	link	137	0.46	1.64	<0.01	4.09
			61	MEINHOLD_OVARIAN_CANCER_LOW_GRADE_DN	link	18	0.66	1.63	0.02	4.24
			62	HONRADO_BREAST_CANCER_BRCA1_VS_BRCA2	link	10	0.74	1.63	0.01	4.3
			63	MENSSEN_MYC_TARGETS	link	15	0.68	1.62	0.01	4.4
Cytokine		b	1	BROWNE_INTERFERON_RESPONSIVE_GENES	link	67	0.9	2.9	<0.01	<0.01
		b	2	SANA_RESPONSE_TO_IFNG_UP	link	54	0.86	2.74	<0.01	<0.01
		b	3	MOSERLE_IFNA_RESPONSE	link	26	0.96	2.65	<0.01	<0.01
		b	4	SANA_TNF_SIGNALING_UP	link	68	0.81	2.64	<0.01	<0.01
		b	5	WALLACE_PROSTATE_CANCER_RACE_UP	link	287	0.65	2.58	<0.01	<0.01
		b	6	BENNETT_SYSTEMIC_LUPUS_ERYTHEMATOSUS	link	22	0.95	2.53	<0.01	<0.01
		b	7	XU_AKT1_TARGETS_6HR	link	24	0.9	2.44	<0.01	<0.01
			8	ZHANG_ANTIVIRAL_RESPONSE_TO_RIBAVIRIN_UP	link	24	0.85	2.24	<0.01	<0.01
	a	b	9	RHEIN_ALL_GLUCOCORTICOID_THERAPY_DN	link	355	0.56	2.24	<0.01	<0.01
			10	XU_HGF_TARGETS_INDUCED_BY_AKT1_6HR	link	17	0.9	2.19	<0.01	0.02
			11	KEGG_GRAFT_VERSUS_HOST_DISEASE	link	38	0.74	2.19	<0.01	0.02
			12	GAURNIER_PSMD4_TARGETS	link	54	0.69	2.17	<0.01	0.03
			13	MANALO_HYPOXIA_DN	link	282	0.55	2.15	<0.01	0.03
			14	BROWNE_HCMV_INFECTION_4HR_UP	link	53	0.68	2.09	<0.01	0.03
			15	EGUCHI_CELL_CYCLE_RB1_TARGETS	link	19	0.81	2.09	<0.01	0.03
		b	16	UROSEVIC_RESPONSE_TO_IMIQUIMOD	link	16	0.87	2.08	<0.01	0.03
			17	KEGG_TYPE_I_DIABETES_MELLITUS	link	40	0.68	2.04	<0.01	0.08
	a	b	18	FULCHER_INFLAMMATORY_RESPONSE_LECTIN_VS_LPS_DN	link	375	0.51	2.02	<0.01	0.1
			19	BROWNE_HCMV_INFECTION_6HR_UP	link	69	0.6	1.95	<0.01	0.38
			20	KEGG_RIG_I_LIKE_RECEPTOR_SIGNALING_PATHWAY	link	64	0.59	1.89	<0.01	0.74
		b	21	REACTOME_APOPTOSIS	link	122	0.52	1.88	<0.01	0.82
	a	b	22	GARY_CD5_TARGETS_DN	link	363	0.46	1.87	<0.01	0.83
	a	b	23	MITSIADES_RESPONSE_TO_APLIDIN_DN	link	244	0.48	1.83	<0.01	1.26
			24	CYTOKINESIS	link	16	0.74	1.82	0.01	1.4
		b	25	BROWNE_HCMV_INFECTION_10HR_DN	link	54	0.56	1.76	<0.01	2.33
			26	CHEMOKINE_ACTIVITY	link	37	0.6	1.76	0.01	2.26
			27	BROWNE_HCMV_INFECTION_12HR_UP	link	107	0.5	1.75	<0.01	2.34
			28	CYTOKINE_ACTIVITY	link	95	0.51	1.74	<0.01	2.57
			29	KEGG_CYTOSOLIC_DNA_SENSING_PATHWAY	link	46	0.58	1.74	0.01	2.49
		b	30	BIOCARTA_IL10_PATHWAY	link	17	0.7	1.69	0.02	3.68
			31	XU_HGF_TARGETS_INDUCED_BY_AKT1_48HR_DN	link	18	0.65	1.67	0.01	4.51
		b	32	GEISS_RESPONSE_TO_DSRNA_UP	link	30	0.61	1.67	0.01	4.43
		b	33	JAK_STAT_CASCADE	link	26	0.6	1.66	0.01	4.45
Hypoxi*		b	1	DER_IFN_BETA_RESPONSE_UP	link	81	0.8	2.68	<0.01	<0.01
		b	2	DER_IFN_ALPHA_RESPONSE_UP	link	56	0.84	2.65	<0.01	<0.01
		b	3	DER_IFN_GAMMA_RESPONSE_UP	link	57	0.79	2.54	<0.01	<0.01
			4	MANALO_HYPOXIA_DN	link	282	0.55	2.17	<0.01	<0.01
	a	b	5	LAIHO_COLORECTAL_CANCER_SERRATED_UP	link	108	0.55	1.92	<0.01	0.36
	a	b	6	SAKAI_TUMOR_INFILTRATING_MONOCYTES_DN	link	77	0.5	1.66	<0.01	4.59
	a	b	7	HU_ANGIOGENESIS_DN	link	30	0.58	1.64	0.02	4.47
Anti-oxidant		b	1	JISON_SICKLE_CELL_DISEASE_UP	link	174	0.64	2.37	<0.01	<0.01
		b	2	MORF_ATOX1	link	73	0.53	1.75	<0.01	0.55
Immune and response		b	1	BROWNE_INTERFERON_RESPONSIVE_GENES	link	67	0.9	2.9	<0.01	<0.01
		b	2	SANA_RESPONSE_TO_IFNG_UP	link	54	0.86	2.68	<0.01	<0.01
		b	3	WIELAND_UP_BY_HBV_INFECTION	link	99	0.76	2.62	<0.01	<0.01
		b	4	SANA_TNF_SIGNALING_UP	link	68	0.81	2.61	<0.01	<0.01
		b	5	EINAV_INTERFERON_SIGNATURE_IN_CANCER	link	27	0.93	2.53	<0.01	<0.01
		b	6	KIM_LRRC3B_TARGETS	link	30	0.89	2.49	<0.01	<0.01
		b	7	SENGUPTA_NASOPHARYNGEAL_CARCINOMA_UP	link	233	0.64	2.43	<0.01	<0.01
			8	CHEMNITZ_RESPONSE_TO_PROSTAGLANDIN_E2_UP	link	117	0.65	2.3	<0.01	<0.01
			9	ZHANG_ANTIVIRAL_RESPONSE_TO_RIBAVIRIN_UP	link	24	0.85	2.25	<0.01	<0.01
		b	10	UROSEVIC_RESPONSE_TO_IMIQUIMOD	link	16	0.87	2.09	<0.01	0.03
			11	BROWNE_HCMV_INFECTION_4HR_UP	link	53	0.68	2.06	<0.01	0.05
			12	REACTOME_IMMUNOREGULATORY_INTERACTIONS_BETWEEN_A_LYMPHOID_AND_A_NON_LYMPHOID_CELL	link	71	0.6	2.01	<0.01	0.15
			13	BROWNE_HCMV_INFECTION_6HR_UP	link	69	0.6	1.96	<0.01	0.23
	a	b	14	GRADE_COLON_AND_RECTAL_CANCER_UP	link	197	0.52	1.95	<0.01	0.28
			15	CHANG_IMMORTALIZED_BY_HPV31_DN	link	45	0.64	1.93	<0.01	0.34
			16	CASTELLANO_NRAS_TARGETS_UP	link	55	0.57	1.81	<0.01	1.06
			17	GRADE_METASTASIS_DN	link	40	0.61	1.8	<0.01	1.13
		b	18	BROWNE_HCMV_INFECTION_10HR_DN	link	54	0.56	1.76	<0.01	1.67
			19	BIOCARTA_CTL_PATHWAY	link	14	0.74	1.74	0.01	1.83
			20	BROWNE_HCMV_INFECTION_12HR_UP	link	107	0.5	1.74	<0.01	1.85
			21	KEGG_VIRAL_MYOCARDITIS	link	67	0.53	1.73	0.01	1.84
	a		22	SENGUPTA_NASOPHARYNGEAL_CARCINOMA_WITH_LMP1_UP	link	303	0.44	1.72	<0.01	1.89
			23	BIOCARTA_COMP_PATHWAY	link	17	0.66	1.63	0.02	4.18
Stress and response			1	BLUM_RESPONSE_TO_SALIRASIB_DN	link	334	0.55	2.21	<0.01	<0.01
			2	REACTOME_ACTIVATION_OF_ATR_IN_RESPONSE_TO_REPLICATION_STRESS	link	34	0.72	2.08	<0.01	0.23
			3	REACTOME_IMMUNOREGULATORY_INTERACTIONS_BETWEEN_A_LYMPHOID_AND_A_NON_LYMPHOID_CELL	link	71	0.6	1.96	<0.01	0.68
			4	GEORGES_CELL_CYCLE_MIR192_TARGETS	link	57	0.6	1.92	<0.01	0.82
		b	5	MUNSHI_MULTIPLE_MYELOMA_UP	link	52	0.59	1.86	<0.01	1.47
		b	6	REACTOME_APOPTOSIS	link	122	0.52	1.84	<0.01	1.49
DNA and repair	a	b	1	DEBIASI_APOPTOSIS_BY_REOVIRUS_INFECTION_UP	link	237	0.61	2.32	<0.01	<0.01
			2	FERREIRA_EWINGS_SARCOMA_UNSTABLE_VS_STABLE_UP	link	123	0.64	2.29	<0.01	<0.01
			3	KAUFFMANN_MELANOMA_RELAPSE_UP	link	53	0.7	2.16	<0.01	0.04
			4	REN_BOUND_BY_E2F	link	47	0.68	2.09	<0.01	0.1
			5	REACTOME_ACTIVATION_OF_ATR_IN_RESPONSE_TO_REPLICATION_STRESS	link	34	0.72	2.02	<0.01	0.19
	a	b	6	GNF2_APEX1	link	76	0.6	1.97	<0.01	0.29
			7	KAUFFMANN_DNA_REPLICATION_GENES	link	120	0.54	1.91	<0.01	0.86
	a		8	KEGG_MISMATCH_REPAIR	link	23	0.7	1.84	<0.01	1.48
			9	REACTOME_REPAIR_SYNTHESIS_OF_PATCH_27_30_BASES_LONG_BY_DNA_POLYMERASE	link	15	0.73	1.75	0.01	2.79
			10	KEGG_BASE_EXCISION_REPAIR	link	31	0.61	1.69	0.01	4.27
			11	DOUBLE_STRAND_BREAK_REPAIR	link	21	0.66	1.69	0.01	3.99
			12	KEGG_HOMOLOGOUS_RECOMBINATION	link	27	0.62	1.67	0.01	4.71
			13	MENSSEN_MYC_TARGETS	link	15	0.68	1.64	0.02	5.41
			14	HONRADO_BREAST_CANCER_BRCA1_VS_BRCA2	link	10	0.74	1.64	0.02	5.23
Cancer			1	SOTIRIOU_BREAST_CANCER_GRADE_1_VS_3_UP	link	147	0.76	2.75	<0.01	<0.01
			2	FARMER_BREAST_CANCER_CLUSTER_1	link	43	0.89	2.73	<0.01	<0.01
			3	DAUER_STAT3_TARGETS_DN	link	37	0.93	2.73	<0.01	<0.01
			4	SEITZ_NEOPLASTIC_TRANSFORMATION_BY_8P_DELETION_UP	link	72	0.8	2.67	<0.01	<0.01
			5	ROSTY_CERVICAL_CANCER_PROLIFERATION_CLUSTER	link	139	0.72	2.62	<0.01	<0.01
			6	KOBAYASHI_EGFR_SIGNALING_24HR_DN	link	246	0.68	2.61	<0.01	<0.01
		b	7	MOSERLE_IFNA_RESPONSE	link	26	0.96	2.61	<0.01	<0.01
		b	8	EINAV_INTERFERON_SIGNATURE_IN_CANCER	link	27	0.93	2.59	<0.01	<0.01
		b	9	WALLACE_PROSTATE_CANCER_RACE_UP	link	287	0.65	2.55	<0.01	<0.01
		b	10	KIM_LRRC3B_TARGETS	link	30	0.89	2.51	<0.01	<0.01
		b	11	XU_AKT1_TARGETS_6HR	link	24	0.9	2.48	<0.01	<0.01
			12	KANG_DOXORUBICIN_RESISTANCE_UP	link	54	0.78	2.45	<0.01	<0.01
		b	13	RHODES_UNDIFFERENTIATED_CANCER	link	60	0.77	2.42	<0.01	<0.01
			14	FARMER_BREAST_CANCER_CLUSTER_2	link	32	0.84	2.4	<0.01	<0.01
		b	15	REACTOME_CELL_CYCLE_CHECKPOINTS	link	99	0.69	2.37	<0.01	<0.01
	a		16	PUJANA_XPRSS_INT_NETWORK	link	164	0.64	2.36	<0.01	<0.01
	a	b	17	PELLICCIOTTA_HDAC_IN_ANTIGEN_PRESENTATION_DN	link	46	0.76	2.31	<0.01	<0.01
			18	SHEDDEN_LUNG_CANCER_POOR_SURVIVAL_A6	link	443	0.57	2.3	<0.01	<0.01
			19	FOURNIER_ACINAR_DEVELOPMENT_LATE_2	link	272	0.59	2.3	<0.01	<0.01
			20	FUJII_YBX1_TARGETS_DN	link	124	0.65	2.27	<0.01	<0.01
	a	b	21	BENPORATH_PROLIFERATION	link	128	0.63	2.26	<0.01	<0.01
			22	ODONNELL_TFRC_TARGETS_DN	link	99	0.65	2.25	<0.01	<0.01
			23	NAKAMURA_CANCER_MICROENVIRONMENT_DN	link	40	0.76	2.24	<0.01	<0.01
			24	XU_HGF_TARGETS_INDUCED_BY_AKT1_6HR	link	17	0.9	2.21	<0.01	<0.01
			25	SASAKI_ADULT_T_CELL_LEUKEMIA	link	136	0.61	2.2	<0.01	<0.01
			26	BASAKI_YBX1_TARGETS_UP	link	247	0.57	2.2	<0.01	<0.01
			27	BLUM_RESPONSE_TO_SALIRASIB_DN	link	334	0.55	2.2	<0.01	<0.01
		b	28	POOLA_INVASIVE_BREAST_CANCER_UP	link	280	0.56	2.17	<0.01	0.01
			29	PUJANA_BRCA2_PCC_NETWORK	link	411	0.54	2.17	<0.01	0.02
		b	30	BERTUCCI_MEDULLARY_VS_DUCTAL_BREAST_CANCER_UP	link	166	0.58	2.17	<0.01	0.01
			31	VECCHI_GASTRIC_CANCER_EARLY_UP	link	323	0.54	2.16	<0.01	0.02
		b	32	HUANG_DASATINIB_RESISTANCE_UP	link	67	0.66	2.14	<0.01	0.02
			33	MISSIAGLIA_REGULATED_BY_METHYLATION_DN	link	94	0.63	2.14	<0.01	0.03
			34	PUJANA_BREAST_CANCER_WITH_BRCA1_MUTATED_UP	link	52	0.69	2.12	<0.01	0.04
			35	FURUKAWA_DUSP6_TARGETS_PCI35_DN	link	60	0.67	2.11	<0.01	0.04
			36	PUJANA_BRCA_CENTERED_NETWORK	link	93	0.62	2.11	<0.01	0.04
			37	FOURNIER_ACINAR_DEVELOPMENT_LATE_DN	link	21	0.82	2.09	<0.01	0.05
			38	CHANG_CYCLING_GENES	link	37	0.71	2.08	<0.01	0.06
			39	FURUKAWA_DUSP6_TARGETS_PCI35_UP	link	55	0.66	2.06	<0.01	0.11
		b	40	LIU_VAV3_PROSTATE_CARCINOGENESIS_UP	link	87	0.61	2.05	<0.01	0.14
			41	AMUNDSON_GAMMA_RADIATION_RESPONSE	link	33	0.72	2.04	<0.01	0.13
			42	BECKER_TAMOXIFEN_RESISTANCE_UP	link	38	0.69	2.04	<0.01	0.14
		b	43	CHARAFE_BREAST_CANCER_LUMINAL_VS_MESENCHYMAL_DN	link	373	0.51	2.04	<0.01	0.15
	a		44	WONG_EMBRYONIC_STEM_CELL_CORE	link	309	0.52	2.04	<0.01	0.15
			45	STEIN_ESRRA_TARGETS_RESPONSIVE_TO_ESTROGEN_DN	link	41	0.67	2.04	<0.01	0.15
		b	46	NOJIMA_SFRP2_TARGETS_DN	link	24	0.74	2.04	<0.01	0.14
			47	CHIARADONNA_NEOPLASTIC_TRANSFORMATION_KRAS_UP	link	111	0.57	2.03	<0.01	0.15
			48	WU_APOPTOSIS_BY_CDKN1A_VIA_TP53	link	36	0.72	2.03	<0.01	0.16
		b	49	TSAI_DNAJB4_TARGETS_UP	link	12	0.88	2.02	<0.01	0.17
	a	b	50	GRUETZMANN_PANCREATIC_CANCER_UP	link	340	0.5	2	<0.01	0.21
			51	NIKOLSKY_BREAST_CANCER_8P12_P11_AMPLICON	link	41	0.67	2	<0.01	0.22
			52	VANTVEER_BREAST_CANCER_METASTASIS_DN	link	104	0.58	2	<0.01	0.22
			53	REACTOME_IMMUNOREGULATORY_INTERACTIONS_BETWEEN_A_LYMPHOID_AND_A_NON_LYMPHOID_CELL	link	71	0.6	1.98	<0.01	0.26
			54	NAKAMURA_TUMOR_ZONE_PERIPHERAL_VS_CENTRAL_UP	link	227	0.52	1.97	<0.01	0.3
	a	b	55	RIGGINS_TAMOXIFEN_RESISTANCE_DN	link	216	0.51	1.94	<0.01	0.39
			56	FINETTI_BREAST_CANCER_BASAL_VS_LUMINAL	link	15	0.79	1.94	<0.01	0.43
	a	b	57	WONG_PROTEASOME_GENE_MODULE	link	43	0.65	1.93	<0.01	0.47
			58	TURASHVILI_BREAST_DUCTAL_CARCINOMA_VS_LOBULAR_NORMAL_UP	link	58	0.61	1.92	<0.01	0.53
			59	NIKOLSKY_BREAST_CANCER_8Q12_Q22_AMPLICON	link	94	0.55	1.9	<0.01	0.63
			60	ODONNELL_TARGETS_OF_MYC_AND_TFRC_DN	link	36	0.66	1.9	<0.01	0.65
			61	FINETTI_BREAST_CANCER_KINOME_RED	link	14	0.78	1.89	<0.01	0.65
			62	AIYAR_COBRA1_TARGETS_UP	link	38	0.64	1.88	<0.01	0.8
			63	BALDWIN_PRKCI_TARGETS_UP	link	34	0.64	1.87	<0.01	0.88
	a	b	64	BIDUS_METASTASIS_UP	link	186	0.5	1.85	<0.01	1.01
		b	65	SCHUETZ_BREAST_CANCER_DUCTAL_INVASIVE_UP	link	344	0.46	1.85	<0.01	0.99
			66	CROMER_TUMORIGENESIS_UP	link	43	0.62	1.84	<0.01	1.07
		b	67	WANG_ESOPHAGUS_CANCER_VS_NORMAL_UP	link	106	0.53	1.84	<0.01	1.06
		b	68	BHATI_G2M_ARREST_BY_2METHOXYESTRADIOL_UP	link	101	0.53	1.84	<0.01	1.11
Cancer (cont.)		b	69	CHARAFE_BREAST_CANCER_LUMINAL_VS_BASAL_DN	link	389	0.46	1.82	<0.01	1.27
			70	FRASOR_RESPONSE_TO_SERM_OR_FULVESTRANT_DN	link	42	0.61	1.81	<0.01	1.42
		b	71	GILDEA_METASTASIS	link	29	0.66	1.81	<0.01	1.45
	a		72	KEGG_MISMATCH_REPAIR	link	23	0.7	1.8	0.01	1.62
		b	73	GAL_LEUKEMIC_STEM_CELL_DN	link	236	0.46	1.79	<0.01	1.63
			74	NADERI_BREAST_CANCER_PROGNOSIS_UP	link	34	0.63	1.79	0.01	1.62
			75	VANTVEER_BREAST_CANCER_POOR_PROGNOSIS	link	45	0.58	1.79	<0.01	1.75
	a	b	76	RHODES_CANCER_META_SIGNATURE	link	54	0.57	1.77	<0.01	2.15
			77	KUMAMOTO_RESPONSE_TO_NUTLIN_3A_DN	link	10	0.83	1.76	<0.01	2.26
			78	SMID_BREAST_CANCER_LUMINAL_A_DN	link	18	0.71	1.76	0.01	2.24
			79	VECCHI_GASTRIC_CANCER_ADVANCED_VS_EARLY_UP	link	132	0.49	1.75	<0.01	2.34
		b	80	MISSIAGLIA_REGULATED_BY_METHYLATION_UP	link	95	0.51	1.75	<0.01	2.33
			81	BIOCARTA_CTL_PATHWAY	link	14	0.74	1.75	0.01	2.4
		b	82	GAJATE_RESPONSE_TO_TRABECTEDIN_UP	link	53	0.55	1.74	<0.01	2.55
			83	SUNG_METASTASIS_STROMA_DN	link	47	0.56	1.72	0.01	2.94
			84	WHITEHURST_PACLITAXEL_SENSITIVITY	link	14	0.73	1.72	0.02	2.92
			85	HEDENFALK_BREAST_CANCER_BRCA1_VS_BRCA2	link	27	0.64	1.72	0.01	2.94
			86	CHEN_HOXA5_TARGETS_9HR_DN	link	41	0.58	1.72	0.02	2.95
			87	TOOKER_RESPONSE_TO_BEXAROTENE_DN	link	76	0.52	1.71	<0.01	3.07
			88	TOOKER_GEMCITABINE_RESISTANCE_UP	link	76	0.52	1.71	<0.01	3.03
	a		89	CAFFAREL_RESPONSE_TO_THC_24HR_5_DN	link	40	0.58	1.7	0.01	3.29
			90	BENPORATH_ES_1	link	336	0.43	1.7	<0.01	3.32
			91	TURASHVILI_BREAST_DUCTAL_CARCINOMA_VS_DUCTAL_NORMAL_UP	link	37	0.58	1.7	<0.01	3.39
			92	KEGG_HOMOLOGOUS_RECOMBINATION	link	27	0.62	1.69	0.01	3.4
	a		93	BARRIER_CANCER_RELAPSE_TUMOR_SAMPLE_UP	link	16	0.68	1.69	0.01	3.44
			94	MARCHINI_TRABECTEDIN_RESISTANCE_UP	link	19	0.67	1.69	<0.01	3.48
			95	CHANG_CORE_SERUM_RESPONSE_UP	link	58	0.53	1.67	<0.01	3.85
			96	STEIN_ESR1_TARGETS	link	83	0.5	1.67	0.01	3.96
			97	MAYBURD_RESPONSE_TO_L663536_DN	link	50	0.54	1.67	0.01	4.04
			98	SESTO_RESPONSE_TO_UV_C7	link	68	0.51	1.66	0.01	4.06
		b	99	ZHANG_RESPONSE_TO_IKK_INHIBITOR_AND_TNF_UP	link	178	0.44	1.66	<0.01	4.28
			100	MENSSEN_MYC_TARGETS	link	15	0.68	1.65	0.02	4.36
			101	PYEON_CANCER_HEAD_AND_NECK_VS_CERVICAL_UP	link	137	0.46	1.65	<0.01	4.34
	a		102	KIM_MYC_AMPLIFICATION_TARGETS_UP	link	133	0.46	1.65	<0.01	4.31
		b	103	MACLACHLAN_BRCA1_TARGETS_UP	link	17	0.66	1.65	0.02	4.46
tox*		b	1	TAKEDA_TARGETS_OF_NUP98_HOXA9_FUSION_3D_UP	link	138	0.77	2.76	<0.01	<0.01
			2	TAKEDA_TARGETS_OF_NUP98_HOXA9_FUSION_10D_UP	link	149	0.72	2.64	<0.01	<0.01
			3	TAKEDA_TARGETS_OF_NUP98_HOXA9_FUSION_16D_UP	link	133	0.67	2.41	<0.01	<0.01
			4	ODONNELL_TFRC_TARGETS_DN	link	99	0.65	2.26	<0.01	<0.01
			5	PUJANA_BRCA2_PCC_NETWORK	link	411	0.54	2.18	<0.01	<0.01
		b	6	CHARAFE_BREAST_CANCER_LUMINAL_VS_MESENCHYMAL_DN	link	373	0.51	2.04	<0.01	0.13
			7	ODONNELL_TARGETS_OF_MYC_AND_TFRC_DN	link	36	0.66	1.92	<0.01	0.45
		b	8	CHARAFE_BREAST_CANCER_LUMINAL_VS_BASAL_DN	link	389	0.46	1.85	<0.01	0.78
			9	CROONQUIST_NRAS_VS_STROMAL_STIMULATION_DN	link	78	0.53	1.78	<0.01	1.58
	a	b	10	HOLLMAN_APOPTOSIS_VIA_CD40_UP	link	195	0.45	1.73	<0.01	2.48
	a	b	11	module_98	link	375	0.43	1.72	<0.01	2.36
			12	KEGG_BASE_EXCISION_REPAIR	link	31	0.61	1.7	0.01	2.55
			13	MAYBURD_RESPONSE_TO_L663536_DN	link	50	0.54	1.67	0.01	3.03
			14	BIOCARTA_FREE_PATHWAY	link	10	0.75	1.65	0.02	3.19
	a	b	15	FLECHNER_BIOPSY_KIDNEY_TRANSPLANT_REJECTED_VS_OK_UP	link	86	0.49	1.65	<0.01	3.01
			16	MARIADASON_RESPONSE_TO_CURCUMIN_SULINDAC_5	link	21	0.64	1.64	0.02	3.32
C3TFT			1	STTTCRNTTT_V$IRF_Q6 (Unknown)	link	129	0.59	2.08	<0.01	0.18
			2	V$IRF7_01 (motif for interferon regulatory factor 7)	link	167	0.52	1.92	<0.01	1.48
			3	V$IRF2_01 (motif for interferon regulatory factor 2)	link	86	0.56	1.9	<0.01	1.36
			4	V$IRF_Q6 (motif for interferon regulatory factor 1)	link	150	0.52	1.89	<0.01	1.15
			5	V$ICSBP_Q6 (motif for interferon regulatory factor 8)	link	156	0.49	1.75	<0.01	4.44
