# Supplementary material for: Stress associated gene expression in blood cells is related to outcome in radiotherapy treated head and neck cancer patients
Source: BMC Cancer. 2012 Sep 25;12:426. doi: 10.1186/1471-2407-12-426 (PMC3517770; doi:10.1186/1471-2407-12-426)
Supplement: Additional file 7 — Table S7. List of gene sets that were more highly expressed in the radiosensitve xenograft samples than in the radioresistant. [file 1471-2407-12-426-S7.xls]

## Sheet: Sheet1
Gene sets more highly expressed in higher expressed in the radiosensitive xenograft samples than in the radioresistant xenograft samples. Detailed information on each gene set can be obtained by following the link to www.broad.mit.edu/gsea/							http://www.broadinstitute.org/gsea/msigdb/cards/	html
Gene set collection		Gene set		Size	ES	NES	nom p	FDR(%)
Apoptosis	1	KOBAYASHI_EGFR_SIGNALING_24HR_UP	link	96	-0.49	-1.88	<0.01	4.16
Cell and cycle	1	JAEGER_METASTASIS_DN	link	252	-0.55	-2.31	<0.01	<0.01
cancer	1	CHARAFE_BREAST_CANCER_LUMINAL_VS_MESENCHYMAL_UP	link	335	-0.51	-2.24	<0.01	0.17
	2	COLDREN_GEFITINIB_RESISTANCE_DN	link	155	-0.53	-2.15	<0.01	0.08
	3	CROMER_TUMORIGENESIS_DN	link	41	-0.67	-2.1	<0.01	0.17
	4	WANG_BARRETTS_ESOPHAGUS_AND_ESOPHAGUS_CANCER_DN	link	34	-0.67	-2.06	<0.01	0.21
	5	WANG_BARRETTS_ESOPHAGUS_DN	link	25	-0.68	-1.95	<0.01	1.12
	6	CHARAFE_BREAST_CANCER_BASAL_VS_MESENCHYMAL_UP	link	92	-0.51	-1.9	<0.01	1.92
	7	KOBAYASHI_EGFR_SIGNALING_24HR_UP	link	96	-0.49	-1.88	<0.01	2.12
	8	NIKOLSKY_BREAST_CANCER_11Q12_Q14_AMPLICON	link	105	-0.51	-1.88	<0.01	1.92
	9	MYLLYKANGAS_AMPLIFICATION_HOT_SPOT_23	link	16	-0.7	-1.83	0.01	3.34
	10	SMID_BREAST_CANCER_ERBB2_UP	link	138	-0.46	-1.83	<0.01	3.3
	11	ENGELMANN_CANCER_PROGENITORS_DN	link	53	-0.53	-1.81	<0.01	3.55
	12	NIKOLSKY_BREAST_CANCER_6P24_P22_AMPLICON	link	14	-0.72	-1.81	<0.01	3.42
	13	WANG_ESOPHAGUS_CANCER_VS_NORMAL_DN	link	78	-0.49	-1.79	<0.01	3.67
	14	NIKOLSKY_BREAST_CANCER_20Q12_Q13_AMPLICON	link	106	-0.46	-1.77	<0.01	4.53
Tox	1	CHARAFE_BREAST_CANCER_LUMINAL_VS_MESENCHYMAL_UP	link	335	-0.51	-2.21	<0.01	<0.01
	2	ENGELMANN_CANCER_PROGENITORS_DN	link	53	-0.53	-1.79	0.01	2.68
C3TFT	1	TTTNNANAGCYR_UNKNOWN	link	88	-0.55	-2.08	<0.01	0.18
	2	KRCTCNNNNMANAGC_UNKNOWN	link	36	-0.6	-1.86	<0.01	3.44
