# Supplementary material for: Stress associated gene expression in blood cells is related to outcome in radiotherapy treated head and neck cancer patients
Source: BMC Cancer. 2012 Sep 25;12:426. doi: 10.1186/1471-2407-12-426 (PMC3517770; doi:10.1186/1471-2407-12-426)
Supplement: Additional file 8 — Table S8. List of gene sets that were more highly expressed in HNSCC tumour tissue than innormal endothelial cells from controls. [file 1471-2407-12-426-S8.xls]

## Sheet: Sheet1
Gene sets more highly expressed in the samples from normal epithelial tissue from healthy controls than in the HNSCC tumour samples. Detailed information on each gene set can be obtained by following the link to www.broad.mit.edu/gsea/								http://www.broadinstitute.org/gsea/msigdb/cards/	html
Gene set collection			Gene set		Size	ES	NES	nom p	FDR(%)
Apoptosis		1	SENGUPTA_NASOPHARYNGEAL_CARCINOMA_DN	link	315	-0.45	-2.33	0	0
Cell and cycle		1	SENGUPTA_NASOPHARYNGEAL_CARCINOMA_DN	link	315	-0.45	-2.34	0	0
		2	BIOCARTA_GABA_PATHWAY	link	10	-0.7	-1.75	0.01	4.8
Immune response		1	SENGUPTA_NASOPHARYNGEAL_CARCINOMA_DN	link	315	-0.45	-2.32	0	0
Cancer		1	SHEN_SMARCA2_TARGETS_DN	link	335	-0.52	-2.71	0	0
		2	CROMER_TUMORIGENESIS_DN	link	42	-0.68	-2.58	0	0
		3	WANG_BARRETTS_ESOPHAGUS_AND_ESOPHAGUS_CANCER_DN	link	31	-0.67	-2.33	0	0
		4	KONDO_PROSTATE_CANCER_WITH_H3K27ME3	link	153	-0.46	-2.17	0	0.02
		5	SABATES_COLORECTAL_ADENOMA_DN	link	274	-0.43	-2.17	0	0.02
		6	VECCHI_GASTRIC_CANCER_EARLY_DN	link	347	-0.35	-1.82	0	3.36
		7	LU_TUMOR_VASCULATURE_DN	link	12	-0.65	-1.81	0	3.22
		8	COLDREN_GEFITINIB_RESISTANCE_DN	link	212	-0.37	-1.81	0	2.91
		9	NIKOLSKY_BREAST_CANCER_19Q13.1_AMPLICON	link	20	-0.57	-1.8	0	2.96
Tox		1	SENGUPTA_NASOPHARYNGEAL_CARCINOMA_DN	link	315	-0.45	-2.31	0	0
		2	REACTOME_BIOLOGICAL_OXIDATIONS	link	110	-0.48	-2.18	0	0
C3TFT		1	V$NRSF_01	link	75	-0.44	-1.85	0	3.78
