# Supplementary material for: Stress associated gene expression in blood cells is related to outcome in radiotherapy treated head and neck cancer patients
Source: BMC Cancer. 2012 Sep 25;12:426. doi: 10.1186/1471-2407-12-426 (PMC3517770; doi:10.1186/1471-2407-12-426)
Supplement: Additional file 10 — Table S10. Genes significantly differentially expressed in responders compared to poor-responders at pre-RT (BAM array). [file 1471-2407-12-426-S10.xls]

## Sheet: Sheet1
Gene transcripts differentally expressed at baseline (pre-RT) between 'responders' and 'poor responders'.
	Gene	Gene symbol	Gene title	Zcut
Genes higher expressed in the poor responders as compared with the responders at baseline	1552862_at	C1orf104	chromosome 1 open reading frame 104	2,2353
	1554456_a_at	LINS1	lines homolog 1 (Drosophila)	2,4456
	1554676_at	SRGN	serglycin	2,5241
	1555892_s_at	LOC253039	hypothetical LOC253039	2,9695
	1556285_s_at	PPA2	pyrophosphatase (inorganic) 2	2,8986
	1556338_at	---	---	2,6835
	1558345_a_at	LOC439911	hypothetical gene supported by NM_194304	2,3390
	1558586_at	ZNF33B	zinc finger protein 33B	2,4320
	1559060_a_at	FNIP1	"MRNA; cDNA DKFZp451A064 (from clone DKFZp451A064)"	3,0164
	1559353_at	---	---	2,7491
	1560692_at	LOC285878	hypothetical protein LOC285878	3,3754
	1561710_at	SNX19	sorting nexin 19	2,9171
	1568764_x_at	LOC728613	programmed cell death 6 pseudogene /// programmed cell death 6	3,2444
	1568856_at	NBR1	NBR2	2,6077
	1569238_a_at	---	---	2,3656
	201051_at	ANP32A	acidic (leucine-rich) nuclear phosphoprotein 32 family, member A	2,5071
	201363_s_at	IVNS1ABP	influenza virus NS1A binding protein	2,2805
	201914_s_at	SEC63	SEC63 homolog (S. cerevisiae)	2,6668
	202435_s_at	CYP1B1	cytochrome P450, family 1, subfamily B, polypeptide 1	2,6312
	203324_s_at	CAV2	caveolin 2	3,1711
	203504_s_at	ABCA1	ATP-binding cassette, sub-family A (ABC1), member 1	4,0339
	203505_at	ABCA1	ATP-binding cassette, sub-family A (ABC1), member 1	3,1977
	203814_s_at	NQO2	NAD(P)H dehydrogenase, quinone 2	2,5418
	203827_at	WIPI1	WD repeat domain, phosphoinositide interacting 1	3,0235
	204125_at	NDUFAF1	NADH dehydrogenase (ubiquinone) 1 alpha subcomplex, assembly factor 1	2,3924
	204713_s_at	F5	coagulation factor V (proaccelerin, labile factor)	3,0076
	204714_s_at	F5	coagulation factor V (proaccelerin, labile factor)	3,9811
	206004_at	TGM3	transglutaminase 3 (E polypeptide, protein-glutamine-gamma-glutamyltransferase)	3,2528
	207691_x_at	ENTPD1	ectonucleoside triphosphate diphosphohydrolase 1	2,2563
	207922_s_at	MAEA	macrophage erythroblast attacher	3,1090
	208364_at	INPP4A	inositol polyphosphate-4-phosphatase, type I, 107kDa	2,8971
	208694_at	PRKDC	protein kinase, DNA-activated, catalytic polypeptide	2,3680
	208699_x_at	TKT	transketolase	3,0877
	208864_s_at	TXN	thioredoxin	2,9619
	209113_s_at	HMG20B	high-mobility group 20B	3,0600
	209433_s_at	PPAT	phosphoribosyl pyrophosphate amidotransferase	3,3714
	209728_at	HLA-DRB4	major histocompatibility complex, class II, DR beta 4	3,0389
	210281_s_at	ZMYM2	zinc finger, MYM-type 2	4,1935
	210282_at	ZMYM2	zinc finger, MYM-type 2	3,2400
	210387_at	HIST1H2BC	histone cluster 1, H2bc /// histone cluster 1, H2be /// histone cluster 1, H2bf /// histone cluster 1, H2bg /// histone cluster 1, H2bi	2,8030
	210742_at	CDC14A	CDC14 cell division cycle 14 homolog A (S. cerevisiae)	2,8995
	210743_s_at	CDC14A	CDC14 cell division cycle 14 homolog A (S. cerevisiae)	2,7742
	211202_s_at	JARID1B	jumonji, AT rich interactive domain 1B	2,9192
	211459_at	---	---	2,8007
	211769_x_at	SERINC3	serine incorporator 3	2,3023
	212201_at	ANKLE2	ankyrin repeat and LEM domain containing 2	2,5241
	213839_at	CLMN	calmin (calponin-like, transmembrane)	2,9429
	213858_at	ZNF250	zinc finger protein 250	2,3361
	214117_s_at	BTD	biotinidase	3,1140
	214422_at	LOC131185	similar to RAD23B protein /// RAD23 homolog B (S. cerevisiae)	3,6022
	215029_at	---	---	2,8570
	215464_s_at	TAX1BP3	Tax1 (human T-cell leukemia virus type I) binding protein 3	2,2724
	215948_x_at	ZMYM5	zinc finger, MYM-type 5	2,8492
	216012_at	---	---	3,5277
	216056_at	CD44	CDw44 antigen	2,6575
	216682_s_at	FAM48A	Hypothetical protein	2,7940
	217507_at	SLC11A1	solute carrier family 11 (proton-coupled divalent metal ion transporters), member 1	2,4822
	217523_at	CD44	CD44 molecule (Indian blood group)	2,3932
	217620_s_at	PIK3CB	phosphoinositide-3-kinase, catalytic, beta polypeptide	2,9787
	219606_at	PHF20L1	PHD finger protein 20-like 1	2,2415
	219644_at	CCDC41	coiled-coil domain containing 41	2,3040
	220275_at	CUZD1	CUB and zona pellucida-like domains 1	2,4749
	220319_s_at	MYLIP	myosin regulatory light chain interacting protein	2,7486
	221473_x_at	SERINC3	serine incorporator 3	2,9262
	222133_s_at	PHF20L1	PHD finger protein 20-like 1	3,0956
	222447_at	METTL9	methyltransferase like 9	2,2042
	222511_x_at	FAF1	Fas (TNFRSF6) associated factor 1	3,0704
	222542_x_at	CABC1	chaperone, ABC1 activity of bc1 complex homolog (S. pombe)	3,7871
	223210_at	CHURC1	churchill domain containing 1	3,0207
	223519_at	ZAK	sterile alpha motif and leucine zipper containing kinase AZK	3,4218
	223797_at	PRO2852	hypothetical protein PRO2852	2,8041
	224588_at	XIST	X (inactive)-specific transcript (non-protein coding)	4,1470
	224590_at	XIST	X (inactive)-specific transcript (non-protein coding)	2,9232
	224652_at	CCNY	cyclin Y	2,8382
	225009_at	CMTM4	CKLF-like MARVEL transmembrane domain containing 4	4,1400
	227367_at	---	---	2,4506
	227523_s_at	PHF20L1	PHD finger protein 20-like 1	2,5427
	227671_at	XIST	X (inactive)-specific transcript (non-protein coding)	4,1254
	228097_at	MYLIP	myosin regulatory light chain interacting protein	2,7211
	228483_s_at	TAF9B	TAF9B RNA polymerase II, TATA box binding protein (TBP)-associated factor, 31kDa	2,2831
	228486_at	SLC44A1	solute carrier family 44, member 1	3,4922
	228548_at	---	---	3,0833
	228584_at	SGCB	sarcoglycan, beta (43kDa dystrophin-associated glycoprotein)	2,8428
	229213_at	DIRC2	disrupted in renal carcinoma 2	3,9891
	229706_at	TCERG1	transcription elongation regulator 1	3,1523
	230585_at	---	---	2,4997
	230913_at	---	---	3,7349
	231029_at	F5	coagulation factor V (proaccelerin, labile factor)	3,1375
	232715_at	---	---	2,7898
	233010_at	---	---	2,7358
	233169_at	ZNF350	zinc finger protein 350	3,3376
	233595_at	USP34	ubiquitin specific peptidase 34	2,3496
	235226_at	CDC2L6	cell division cycle 2-like 6 (CDK8-like)	3,2393
	235271_s_at	ZNF397	zinc finger protein 397	2,5852
	235598_at	SMAD2	SMAD family member 2	2,6632
	235775_at	TMTC2	transmembrane and tetratricopeptide repeat containing 2	2,6478
	236007_at	AKAP10	A kinase (PRKA) anchor protein 10	2,6476
	236165_at	MSL3	male-specific lethal 3 homolog (Drosophila)	4,1626
	236322_at	---	---	4,1471
	236879_at	---	---	2,8772
	236982_at	---	---	3,3914
	237133_at	---	---	2,9327
	238431_at	---	---	2,3702
	238437_at	ZNF805	zinc finger protein 805	2,2999
	238613_at	ZAK	sterile alpha motif and leucine zipper containing kinase AZK	2,6758
	239163_at	UBE2B	ubiquitin-conjugating enzyme E2B (RAD6 homolog)	2,7607
	239793_at	---	---	2,7595
	240528_s_at	EXOC4	exocyst complex component 4	3,0764
	240926_at	LRCH3	leucine-rich repeats and calponin homology (CH) domain containing 3	2,5899
	241388_at	---	---	2,2859
	241413_at	---	---	2,6913
	241763_s_at	FBXO32	F-box protein 32 (FBXO32), transcript variant 2, mRNA	2,2725
	242008_at	---	---	2,7580
	242167_at	---	---	2,4895
	242482_at	PRKAR1A	protein kinase, cAMP-dependent, regulatory, type I, alpha (tissue specific extinguisher 1)	2,4543
	243109_at	MCTP2	multiple C2 domains, transmembrane 2	2,8191
	243557_at	---	---	3,0433
	243796_at	HEXIM2	Hexamthylene bis-acetamide inducible 2, mRNA (cDNA clone MGC:10788 IMAGE:3609101)	2,6993
	243824_at	---	---	2,9119
	243872_at	---	---	2,3112
	244026_at	---	---	3,6203
	244219_at	---	---	2,6721
	244302_at	---	---	2,6354
Genes lower expressed in the poor responders as compared with the good responders at baseline	1552937_s_at	ATRIP	ATR interacting protein /// three prime repair exonuclease 1	-3,4809
	1553141_at	C13orf31	chromosome 13 open reading frame 31	-2,9471
	1553226_at	NCRNA00052	non-protein coding RNA 52	-2,5545
	1553304_at	LSM14B	LSM14B, SCD6 homolog B (S. cerevisiae)	-3,7010
	1553413_at	FLJ13744	hypothetical protein FLJ13744	-2,3159
	1553442_a_at	CNTNAP4	contactin associated protein-like 4	-3,9266
	1553458_at	C10orf72	chromosome 10 open reading frame 72	-2,7922
	1553505_at	A2ML1	alpha-2-macroglobulin-like 1	-2,5880
	1553647_at	CDYL2	chromodomain protein, Y-like 2	-2,8357
	1553682_at	FBXL14	F-box and leucine-rich repeat protein 14	-2,5294
	1553912_at	FLJ35424	hypothetical protein FLJ35424	-2,3229
	1554202_x_at	CABP4	calcium binding protein 4	-2,9213
	1554795_a_at	FBLIM1	filamin binding LIM protein 1	-2,8747
	1555294_a_at	ERC1	ELKS/RAB6-interacting/CAST family member 1	-2,5484
	1555340_x_at	RAP1A	RAP1A, member of RAS oncogene family	-2,9643
	1555472_at	SORBS2	sorbin and SH3 domain containing 2	-2,7500
	1555542_at	AFAP1L1	actin filament associated protein 1-like 1	-3,4746
	1555627_s_at	C21orf67	chromosome 21 open reading frame 67	-2,6164
	1556111_s_at	---	---	-2,4329
	1556828_at	---	---	-3,0079
	1557287_at	---	---	-2,5194
	1557312_at	C12orf61	chromosome 12 open reading frame 61	-2,6439
	1557375_at	---	---	-2,8467
	1557664_at	LOC340239	PREDICTED: Homo sapiens hypothetical protein LOC340239, transcript variant 2 (LOC340239), mRNA	-2,8796
	1557914_s_at	---	---	-3,3837
	1557964_at	EIF4G2	eukaryotic translation initiation factor 4 gamma, 2	-2,6300
	1558248_at	GOLM1	golgi membrane protein 1	-3,5338
	1558941_at	ZNF704	zinc finger protein 704	-2,7841
	1559017_at	---	---	-2,3984
	1560411_at	---	---	-3,2230
	1560432_at	CLRN1OS	clarin 1 opposite strand	-2,6281
	1560485_at	HIVEP1	human immunodeficiency virus type I enhancer binding protein 1	-3,7316
	1560563_at	---	---	-2,5423
	1560742_at	---	---	-2,3314
	1560877_a_at	---	---	-2,8063
	1560881_a_at	NCRNA00112	non-protein coding RNA 112	-2,6110
	1561179_s_at	AMZ1	archaelysin family metallopeptidase 1	-2,6889
	1561488_at	---	---	-2,6990
	1561539_at	---	---	-3,5834
	1562080_at	---	---	-2,3924
	1562267_s_at	ZNF709	zinc finger protein 709	-2,2871
	1562313_at	BCORL2	BCL6 co-repressor-like 2	-2,6266
	1562358_at	---	---	-2,5860
	1562562_at	C3orf16	chromosome 3 open reading frame 16	-2,3108
	1562641_at	FAM122C	family with sequence similarity 122C	-3,6724
	1562739_at	LOC285593	hypothetical protein LOC285593	-2,3537
	1562831_a_at	LOC283089	hypothetical protein LOC283089	-4,2133
	1562972_at	LOC503519	hypothetical LOC503519	-3,3333
	1563062_at	LOC728192	Homo sapiens, clone IMAGE:3891572, mRNA	-2,7973
	1563099_at	---	---	-2,4591
	1563246_at	---	---	-3,1200
	1563485_at	---	---	-3,4237
	1563539_at	---	---	-2,3641
	1564193_at	FLJ39061	hypothetical protein FLJ39061	-3,4310
	1564262_at	---	---	-2,4889
	1564949_at	---	---	-2,3833
	1565795_at	DUOX1	dual oxidase 1	-2,9683
	1566301_at	PPP1R11	HCG V mRNA	-4,2239
	1566484_at	---	---	-3,0926
	1566645_at	---	---	-2,9319
	1566870_at	---	---	-2,7304
	1569525_s_at	---	---	-3,0777
	1569604_at	LOC100133612	similar to hCG1815312	-3,3526
	1569614_s_at	LCN8	lipocalin 8	-3,9663
	1570071_at	---	---	-2,6655
	1570239_a_at	CLNK	cytokine-dependent hematopoietic cell linker	-2,7318
	1570561_at	---	---	-2,3620
	1570651_at	CCBL1	cysteine conjugate-beta lyase, cytoplasmic	-2,8733
	201156_s_at	RAB5C	RAB5C, member RAS oncogene family	-2,8470
	201228_s_at	ARIH2	ariadne homolog 2 (Drosophila)	-2,7377
	201269_s_at	NUDCD3	NudC domain containing 3	-2,8230
	201428_at	CLDN4	claudin 4	-2,8847
	201442_s_at	ATP6AP2	ATPase, H+ transporting, lysosomal accessory protein 2	-3,3234
	202008_s_at	NID1	nidogen 1	-3,2070
	202218_s_at	FADS2	fatty acid desaturase 2	-3,5921
	202601_s_at	HTATSF1	HIV-1 Tat specific factor 1	-2,8756
	202734_at	TRIP10	thyroid hormone receptor interactor 10	-2,9013
	202997_s_at	ENTPD4	ectonucleoside triphosphate diphosphohydrolase 4 /// lysyl oxidase-like 2	-2,4045
	203986_at	STBD1	starch binding domain 1	-2,4344
	204141_at	TUBB2A	tubulin, beta 2A	-2,5222
	204741_at	BICD1	bicaudal D homolog 1 (Drosophila)	-3,1602
	204975_at	EMP2	epithelial membrane protein 2	-2,7482
	205030_at	FABP7	fatty acid binding protein 7, brain	-2,4050
	205132_at	ACTC1	actin, alpha, cardiac muscle 1	-2,5655
	205264_at	CD3EAP	CD3e molecule, epsilon associated protein	-3,0771
	205307_s_at	KMO	kynurenine 3-monooxygenase (kynurenine 3-hydroxylase)	-2,6205
	205357_s_at	AGTR1	angiotensin II receptor, type 1	-2,9076
	205397_x_at	SMAD3	SMAD family member 3	-3,2395
	205467_at	CASP10	caspase 10, apoptosis-related cysteine peptidase	-2,3683
	205749_at	CYP1A1	cytochrome P450, family 1, subfamily A, polypeptide 1	-2,7429
	205772_s_at	---	---	-3,3350
	205800_at	---	---	-3,0652
	205846_at	PTPRB	protein tyrosine phosphatase, receptor type, B	-2,5925
	205877_s_at	ZC3H7B	zinc finger CCCH-type containing 7B	-2,7909
	206013_s_at	ACTL6B	actin-like 6B	-3,0564
	206131_at	CLPS	colipase, pancreatic	-2,9446
	206213_at	WNT10B	wingless-type MMTV integration site family, member 10B	-2,6073
	206227_at	CILP	cartilage intermediate layer protein, nucleotide pyrophosphohydrolase	-2,6267
	206285_at	NPHP1	nephronophthisis 1 (juvenile)	-3,3651
	206310_at	SPINK2	serine peptidase inhibitor, Kazal type 2 (acrosin-trypsin inhibitor)	-2,5207
	206311_s_at	PLA2G1B	phospholipase A2, group IB (pancreas)	-2,2956
	206329_at	EXTL1	exostoses (multiple)-like 1	-3,6897
	206474_at	PCTK2	PCTAIRE protein kinase 2	-2,6915
	206517_at	CDH16	cadherin 16, KSP-cadherin	-3,6223
	206595_at	CST6	cystatin E/M	-2,9651
	206609_at	MAGEC1	melanoma antigen family C, 1	-2,7380
	206692_at	KCNJ10	potassium inwardly-rectifying channel, subfamily J, member 10	-3,1002
	206746_at	BFSP1	beaded filament structural protein 1, filensin	-2,7640
	206787_at	BRDT	bromodomain, testis-specific	-2,7143
	206969_at	KRT34	keratin 34	-2,9165
	207074_s_at	SLC18A1	solute carrier family 18 (vesicular monoamine), member 1	-2,7901
	207214_at	SPINK4	serine peptidase inhibitor, Kazal type 4	-3,0770
	207226_at	HIST1H2BN	histone cluster 1, H2bn	-2,7073
	207244_x_at	CYP2A6	cytochrome P450, family 2, subfamily A, polypeptide 6	-2,6602
	207377_at	PPP1R2P9	protein phosphatase 1, regulatory (inhibitor) subunit 2 pseudogene 9	-2,7684
	207378_at	TREH	trehalase (brush-border membrane glycoprotein)	-3,2160
	207873_x_at	SEZ6L	seizure related 6 homolog (mouse)-like	-2,6506
	207902_at	IL5RA	interleukin 5 receptor, alpha	-2,8973
	207955_at	CCL27	chemokine (C-C motif) ligand 27	-2,5535
	207963_at	C6orf54	chromosome 6 open reading frame 54	-3,7209
	207965_at	NEUROG3	neurogenin 3	-2,6104
	207972_at	GLRA1	glycine receptor, alpha 1	-3,3904
	208036_at	OPN1SW	opsin 1 (cone pigments), short-wave-sensitive	-2,8220
	208064_s_at	ST8SIA3	ST8 alpha-N-acetyl-neuraminide alpha-2,8-sialyltransferase 3	-2,7346
	208156_x_at	EPPK1	epiplakin 1	-3,9193
	208302_at	HMHB1	histocompatibility (minor) HB-1	-2,9517
	208332_at	PRY	PTPN13-like, Y-linked /// PTPN13-like, Y-linked 2	-2,9819
	208378_x_at	FGF5	fibroblast growth factor 5	-3,0058
	208408_at	PTN	pleiotrophin	-2,9623
	208455_at	PVRL1	poliovirus receptor-related 1 (herpesvirus entry mediator C)	-2,8636
	208712_at	CCND1	cyclin D1	-2,4786
	209423_s_at	PHF20	PHD finger protein 20	-2,4005
	209426_s_at	AMACR	alpha-methylacyl-CoA racemase	-2,8931
	209589_s_at	EPHB2	EPH receptor B2	-2,3347
	209758_s_at	MFAP5	microfibrillar associated protein 5	-2,5467
	209928_s_at	MSC	musculin (activated B-cell factor-1)	-2,9442
	210163_at	CXCL11	chemokine (C-X-C motif) ligand 11	-2,3318
	210359_at	MTSS1	metastasis suppressor 1	-2,8774
	210372_s_at	TPD52L1	tumor protein D52-like 1	-3,2109
	210459_at	PSMD4	proteasome (prosome, macropain) 26S subunit, non-ATPase, 4	-3,0789
	210641_at	CAPN9	calpain 9	-2,3521
	210659_at	CMKLR1	chemokine-like receptor 1	-2,8365
	210736_x_at	DTNA	dystrobrevin, alpha	-2,5196
	210804_x_at	SLC8A1	solute carrier family 8 (sodium/calcium exchanger), member 1	-2,4715
	211248_s_at	CHRD	chordin	-2,4013
	211463_at	ZIC4	Zic family member 4	-2,5554
	211534_x_at	PTPRN2	protein tyrosine phosphatase, receptor type, N polypeptide 2	-3,1003
	211541_s_at	DYRK1A	dual-specificity tyrosine-(Y)-phosphorylation regulated kinase 1A	-2,5358
	211579_at	ITGB3	integrin, beta 3 (platelet glycoprotein IIIa, antigen CD61)	-2,8535
	211811_s_at	PCDHA6	protocadherin alpha 6	-3,5121
	211867_s_at	PCDHA10	protocadherin alpha 10	-2,8255
	211990_at	HLA-DPA1	major histocompatibility complex, class II, DP alpha 1	-3,5423
	213344_s_at	H2AFX	H2A.X mRNA encoding histone H2A.X	-2,8690
	213369_at	PCDH21	protocadherin 21	-2,6960
	213497_at	ABTB2	ankyrin repeat and BTB (POZ) domain containing 2	-2,6605
	213765_at	MFAP5	microfibrillar associated protein 5	-3,2848
	213818_x_at	---	---	-3,2967
	213841_at	---	---	-2,5529
	213991_s_at	HS3ST1	Heparan sulfate 3-O-sulfotransferase-1 precursor (3OST1)	-3,7131
	214051_at	MGC39900	thymosin beta15b /// thymosin beta 15a	-2,4639
	214517_at	KRTAP5-9	keratin associated protein 5-9	-3,6846
	215065_at	PHF8	PHD finger protein 8	-3,1188
	215225_s_at	GPR17	G protein-coupled receptor 17	-2,7743
	215253_s_at	RCAN1	regulator of calcineurin 1	-2,3605
	215267_s_at	SLC8A2	solute carrier family 8 (sodium/calcium exchanger), member 2	-3,4069
	215270_at	LFNG	LFNG O-fucosylpeptide 3-beta-N-acetylglucosaminyltransferase	-2,6064
	215961_at	F12	coagulation factor XII (Hageman factor)	-2,9443
	216003_at	COX10	COX10 homolog, cytochrome c oxidase assembly protein, heme A: farnesyltransferase (yeast)	-2,5053
	216168_at	---	---	-3,6903
	216265_x_at	MYH7	myosin, heavy chain 7, cardiac muscle, beta	-3,3071
	216359_at	LOC100129410	hypothetical protein LOC100129410	-2,4211
	216404_at	ATXN8OS	ATXN8 opposite strand (non-protein coding)	-2,5724
	216622_at	LAMB4	laminin, beta 4	-2,3896
	216644_at	---	---	-2,8000
	216658_at	---	---	-2,7143
	216670_at	KLK13	kallikrein-related peptidase 13	-2,9648
	216690_at	OR7C1	olfactory receptor, family 7, subfamily C, member 1	-2,7520
	216708_x_at	CKAP2	Immunoglobulin (mAb59) light chain V region mRNA, partial sequence	-2,8187
	216732_at	---	---	-3,1188
	216803_at	PDLIM5	PDZ and LIM domain 5	-2,7568
	216919_at	TP53I11	tumor protein p53 inducible protein 11	-2,5784
	216955_at	TAF1	TAF1 RNA polymerase II, TATA box binding protein (TBP)-associated factor, 250kDa	-3,1226
	217015_at	LOC727842	hypothetical LOC727842	-2,6264
	217270_s_at	DYRK1B	dual-specificity tyrosine-(Y)-phosphorylation regulated kinase 1B	-2,4627
	217325_at	KRT3	keratin 3	-2,4276
	217411_s_at	RREB1	ras responsive element binding protein 1	-2,4693
	219010_at	C1orf106	chromosome 1 open reading frame 106	-3,4564
	219273_at	CCNK	cyclin K	-3,6736
	219301_s_at	CNTNAP2	contactin associated protein-like 2	-2,9337
	219381_at	C5orf42	chromosome 5 open reading frame 42	-2,6229
	219509_at	MYOZ1	myozenin 1	-2,2919
	219594_at	NINJ2	ninjurin 2	-2,7563
	220197_at	ATP6V0A4	ATPase, H+ transporting, lysosomal V0 subunit a4	-3,2500
	220396_at	---	---	-2,7706
	220437_at	LOC55908	hepatocellular carcinoma-associated gene TD26	-3,7729
	220532_s_at	TMEM176B	transmembrane protein 176B	-2,5945
	220687_at	---	---	-2,4781
	220848_x_at	OBP2A	odorant binding protein 2A	-3,2133
	221035_s_at	TEX14	testis expressed 14	-2,7718
	221104_s_at	NIPSNAP3B	nipsnap homolog 3B (C. elegans)	-3,3031
	221412_at	VN1R1	vomeronasal 1 receptor 1	-2,5152
	221529_s_at	PLVAP	plasmalemma vesicle associated protein	-3,2254
	221582_at	HIST3H2A	histone cluster 3, H2a	-3,2819
	221982_x_at	LAGE3	L antigen family, member 3, mRNA (cDNA clone MGC:23038 IMAGE:4899044)	-3,3148
	222264_at	HNRNPUL2	heterogeneous nuclear ribonucleoprotein U-like 2	-2,3616
	222305_at	HK2	hexokinase 2	-2,5837
	222546_s_at	EPS8L2	EPS8-like 2	-2,8654
	222575_at	SETD5	SET domain containing 5	-4,0739
	222888_at	CCNJ	cyclin J	-2,5347
	223355_at	ALG1	asparagine-linked glycosylation 1, beta-1,4-mannosyltransferase homolog (S. cerevisiae)	-2,9737
	223468_s_at	RGMA	RGM domain family, member A	-2,6966
	223548_at	C1orf26	chromosome 1 open reading frame 26	-2,7033
	223729_at	CECR2	cat eye syndrome chromosome region, candidate 2	-2,4704
	223802_s_at	RBBP6	retinoblastoma binding protein 6	-2,9206
	223812_at	FAM178B	family with sequence similarity 178, member B	-2,4938
	223820_at	RBP5	retinol binding protein 5, cellular	-2,7932
	223868_s_at	WWOX	WW domain containing oxidoreductase	-2,8044
	224379_at	FTHL17	ferritin, heavy polypeptide-like 17	-3,3931
	224732_at	CTF8	chromosome transmission fidelity factor 8 homolog (S. cerevisiae)	-2,7637
	225020_at	DAB2IP	DAB2 interacting protein	-3,3064
	225163_at	FRMD4A	FERM domain containing 4A	-3,0834
	225292_at	COL27A1	collagen, type XXVII, alpha 1	-2,6684
	225335_at	ZNF496	zinc finger protein 496	-3,1640
	225822_at	TMEM125	transmembrane protein 125	-4,0718
	226013_at	TRAK1	trafficking protein, kinesin binding 1	-3,3922
	226645_at	KLF2	Homo sapiens, Similar to Kruppel-like factor 2 (lung), clone IMAGE:5181011	-2,9468
	226846_at	PHYHD1	phytanoyl-CoA dioxygenase domain containing 1	-2,4562
	227336_at	DTX1	deltex homolog 1 (Drosophila)	-2,9905
	227452_at	---	---	-2,6593
	227554_at	---	---	-2,6959
	227634_at	STK32C	serine/threonine kinase 32C	-2,4383
	227655_at	SNORD123	small nucleolar RNA, C/D box 123	-3,5600
	227788_at	USP13	Isopeptidase T-3 (ISOT-3)	-2,9265
	228358_at	SOX12	SRY (sex determining region Y)-box 12	-2,8244
	228361_at	E2F2	E2F transcription factor 2	-2,7232
	228607_at	OAS2	2'-5'-oligoadenylate synthetase 2, 69/71kDa	-3,5101
	228892_at	SH3RF2	SH3 domain containing ring finger 2	-2,6047
	228893_at	---	---	-2,3644
	228901_at	CDK9	CDC2-related kinase (PITALRE)	-2,8294
	228924_s_at	UBE2J1	MRNA full length insert cDNA clone EUROIMAGE 1654446	-3,0918
	229044_at	NUDT17	nudix (nucleoside diphosphate linked moiety X)-type motif 17	-3,5389
	229102_at	HTATIP2	CC3 (CC3)	-2,3576
	229275_at	IGFN1	immunoglobulin-like and fibronectin type III domain containing 1	-2,8284
	229378_at	STOX1	storkhead box 1	-2,7931
	229432_at	NAGS	N-acetylglutamate synthase	-3,4513
	229726_at	GRAP	GRB2-related adaptor protein	-2,5099
	229996_s_at	PCGF5	"MRNA; cDNA DKFZp451N213 (from clone DKFZp451N213)"	-4,0104
	230053_at	---	---	-2,3769
	230308_at	FAM120AOS	family with sequence similarity 120A opposite strand	-3,1848
	230428_at	---	---	-2,3103
	230431_at	---	---	-2,8832
	230455_at	PPP1R9B	protein phosphatase 1, regulatory (inhibitor) subunit 9B	-3,0823
	230498_at	MCHR1	melanin-concentrating hormone receptor 1	-2,3892
	230522_s_at	C9orf100	chromosome 9 open reading frame 100	-3,7161
	230584_at	---	---	-3,4780
	230706_s_at	CAMK2N2	calcium/calmodulin-dependent protein kinase II inhibitor 2	-2,6935
	230776_at	RNF157	CDNA FLJ34148 fis, clone FCBBF3012546	-2,3265
	230780_at	LOC730091	hypothetical protein LOC730091	-2,6819
	230846_at	AKAP5	A kinase (PRKA) anchor protein 5	-3,1318
	230981_at	CATSPER3	cation channel, sperm associated 3	-2,7207
	230988_at	---	---	-2,3905
	231218_at	---	---	-2,9760
	231422_x_at	TYSND1	CDNA FLJ90487 fis, clone NT2RP3003448	-2,3917
	231451_s_at	---	---	-2,2628
	231573_at	FATE1	fetal and adult testis expressed 1	-2,4707
	231649_at	---	---	-2,4579
	231779_at	IRAK2	interleukin-1 receptor-associated kinase 2	-2,3228
	231982_at	LOC284422	similar to HSPC323	-3,4183
	231991_at	C20orf160	chromosome 20 open reading frame 160	-2,9568
	232178_at	ZNF503	zinc finger protein 503	-3,5540
	232378_at	SLC5A9	solute carrier family 5 (sodium/glucose cotransporter), member 9	-3,0769
	232422_at	A2LD1	AIG2-like domain 1	-2,9366
	232669_at	HIF3A	Hypoxia inducible factor 3, alpha subunit (HIF3A), transcript variant 1, mRNA	-3,0487
	232841_at	---	---	-2,5531
	233026_s_at	PDZD2	PDZ domain containing 2	-3,1752
	233134_at	RPH3AL	rabphilin 3A-like (without C2 domains)	-2,4577
	233151_s_at	TTTY7	testis-specific transcript, Y-linked 7	-3,7473
	233220_at	GRIN3A	glutamate receptor, ionotropic, N-methyl-D-aspartate 3A	-2,3559
	233299_at	RIMS4	regulating synaptic membrane exocytosis 4	-2,7536
	233606_at	---	---	-2,4921
	233757_x_at	---	---	-2,6734
	233781_s_at	RIF1	RAP1 interacting factor homolog (yeast)	-3,5711
	233797_s_at	CST11	cystatin 11	-2,4599
	234071_at	DEPDC6	DEP domain containing 6	-2,5415
	234099_at	---	---	-2,9526
	234183_at	---	---	-3,3984
	234206_at	---	---	-2,7264
	234247_at	---	---	-3,4037
	234271_at	OTOP2	otopetrin 2	-2,6960
	234543_at	---	---	-2,6391
	234905_at	DKFZP434H168	hypothetical LOC26077	-2,3693
	234955_at	AZGP1P1	alpha-2-glycoprotein 1, zinc-binding pseudogene 1	-2,6241
	235095_at	CCDC64B	coiled-coil domain containing 64B	-3,6883
	235578_at	ABCC9	ATP-binding cassette, sub-family C (CFTR/MRP), member 9	-3,2611
	235720_at	CRIP3	cysteine-rich protein 3	-2,6249
	235935_at	C6orf154	chromosome 6 open reading frame 154	-3,6732
	236020_s_at	TRUB1	CDNA FLJ56312 complete cds, highly similar to Homo sapiens TruB pseudouridine (psi) synthase homolog 1 (TRUB1), mRNA	-2,2785
	236330_at	---	---	-3,2738
	236349_at	---	---	-2,9682
	236483_at	---	---	-2,9747
	236536_at	GALNT13	UDP-N-acetyl-alpha-D-galactosamine:polypeptide N-acetylgalactosaminyltransferase 13 (GalNAc-T13)	-2,3967
	236933_at	EVPLL	envoplakin-like	-2,6388
	236959_s_at	---	---	-2,7432
	236981_at	C17orf99	chromosome 17 open reading frame 99	-4,6943
	237162_at	KANK1	KN motif and ankyrin repeat domains 1	-2,9515
	237273_at	KCNU1	potassium channel, subfamily U, member 1	-2,5805
	237454_at	---	---	-2,4286
	237686_at	RNF219	CDNA FLJ25774 fis, clone TST06518	-3,3675
	237742_at	---	---	-2,3460
	237861_at	LOC729556	similar to hCG2041598	-2,5150
	238074_at	WDR27	WD repeat domain 27	-2,7963
	238383_at	C6orf58	chromosome 6 open reading frame 58	-2,5272
	238702_at	C3orf57	chromosome 3 open reading frame 57 /// hypothetical protein LOC100129285	-2,3052
	238922_at	---	---	-2,5122
	239013_at	SEC22C	CDNA FLJ90095 fis, clone HEMBA1005698, highly similar to Homo sapiens vesicle trafficking protein (SEC22C) mRNA	-2,7257
	239164_at	---	---	-2,7411
	239320_at	LRRC4B	leucine rich repeat containing 4B	-3,2569
	239369_at	LCN8	lipocalin 8	-3,6303
	239752_at	---	---	-2,5694
	240077_at	---	---	-3,0367
	240126_x_at	---	---	-2,5810
	240387_at	UBASH3B	CDNA FLJ90722 fis, clone PLACE1009067, highly similar to Nm23-phosphorylated unknown substrate (KIAA1959)	-2,4107
	240464_at	---	---	-2,6101
	240500_at	LOC100132369	PREDICTED: Homo sapiens hypothetical protein LOC100132369 (LOC100132369), mRNA	-3,0175
	240616_at	LOC100131110	hypothetical protein LOC100131110	-2,9252
	240633_at	DOK7	docking protein 7	-2,6871
	240691_at	---	---	-2,7163
	240694_at	LOC100128974	similar to RNA binding motif protein 17	-3,1617
	240763_at	---	---	-3,0815
	241075_at	RIMKLA	ribosomal modification protein rimK-like family member A	-2,3570
	241096_at	---	---	-3,4104
	241187_at	---	---	-3,0589
	241544_at	---	---	-2,6338
	241736_at	FBXW2	F-box and WD repeat domain containing 2	-2,8863
	241835_at	---	---	-2,7988
	242267_x_at	---	---	-2,8088
	242444_at	C1QTNF6	C1q and tumor necrosis factor related protein 6	-2,7891
	242625_at	RSAD2	radical S-adenosyl methionine domain containing 2	-2,5549
	242888_at	---	---	-2,5119
	243021_at	LOC730496	hypothetical protein LOC730496	-2,9610
	243085_at	---	---	-3,0820
	243101_x_at	---	---	-3,3466
	243590_at	---	---	-2,6414
	243684_at	---	---	-2,8126
	243738_at	NMNAT3	nicotinamide nucleotide adenylyltransferase 3	-2,5920
	243828_at	---	---	-2,9825
	244056_at	SFTA2	surfactant associated 2	-3,0799
	244644_at	FAM9C	family with sequence similarity 9, member C	-2,4011
	244834_at	C1orf134	chromosome 1 open reading frame 134	-2,7451
	244858_at	LOC100129041	hypothetical protein LOC100129041 /// TGFB-induced factor homeobox 1	-3,0106
	37005_at	NBL1	neuroblastoma, suppression of tumorigenicity 1	-2,6804
	44673_at	SIGLEC1	sialic acid binding Ig-like lectin 1, sialoadhesin	-2,4835
