# Supplementary material for: Stress associated gene expression in blood cells is related to outcome in radiotherapy treated head and neck cancer patients
Source: BMC Cancer. 2012 Sep 25;12:426. doi: 10.1186/1471-2407-12-426 (PMC3517770; doi:10.1186/1471-2407-12-426)
Supplement: Additional file 11 — Table S11. Genes significantly differentially induced by RT in responders as compared with poor-responders. [file 1471-2407-12-426-S11.xls]

## Sheet: Sheet1
	Gene-transcripts significantly changed by radiotherapy in the good responders as compared with the poor responders
	Gene	SYMBOL	Gene title	Z-cut value
Higher expressed in the responders compared to the poor responders	208523_x_at	HIST1H2BC	histone cluster 1, H2bc /H2be /H2bf /H2bg /H2bi	-4,6986
	217022_s_at	IGH@	immunoglobulin heavy locus	-4,5189
	213734_at	WSB2	Clone 23714 mRNA sequence	-4,3745
	229261_at	---	---	-4,2908
	212768_s_at	OLFM4	olfactomedin 4	-4,2729
	219669_at	CD177	CD177 molecule	-4,1741
	242852_at	LOC285147	hypothetical protein LOC285147	-4,1727
	206210_s_at	CETP	cholesteryl ester transfer protein, plasma	-4,1432
	214290_s_at	HIST2H2AA3	histone cluster 2, H2aa3 /// histone cluster 2, H2aa4	-4,0548
	209369_at	ANXA3	annexin A3	-3,9854
	242820_at	---	---	-3,9437
	1560615_a_at	---	---	-3,9014
	211031_s_at	CLIP2	CAP-GLY domain containing linker protein 2	-3,7917
	AFFX-HUMRGE/M10098_M_at			-3,7816
	213532_at	ADAM17	ADAM metallopeptidase domain 17	-3,7808
	208659_at	CLIC1	chloride intracellular channel 1	-3,7306
	1560850_at	---	---	-3,7037
	212077_at	CALD1	caldesmon 1	-3,6761
	223796_at	CNTNAP3	contactin associated protein-like 3	-3,6348
	209806_at	HIST1H2BK	histone cluster 1, H2bk	-3,6279
	206177_s_at	ARG1	arginase, liver	-3,6242
	223454_at	CXCL16	chemokine (C-X-C motif) ligand 16	-3,5612
	212377_s_at	NOTCH2	Notch homolog 2 (Drosophila)	-3,5039
	216841_s_at	SOD2	superoxide dismutase 2, mitochondrial	-3,4335
	208527_x_at	HIST1H2BC	histone cluster 1, H2bc /H2be /H2bf /H2bg /H2bi	-3,4240
	212471_at	AVL9	AVL9 homolog (S. cerevisiase)	-3,4032
	203936_s_at	MMP9	matrix metallopeptidase 9	-3,3688
	215223_s_at	SOD2	superoxide dismutase 2, mitochondrial	-3,3673
	1561527_at	---	---	-3,3612
	37965_at	PARVB	parvin, beta	-3,3612
	213817_at	IRAK3	interleukin-1 receptor-associated kinase 3	-3,3398
	223376_s_at	BRI3	brain protein I3	-3,3330
	214117_s_at	BTD	biotinidase	-3,2996
	227671_at	XIST	X (inactive)-specific transcript (non-protein coding)	-3,2872
	209448_at	HTATIP2	HIV-1 Tat interactive protein 2, 30kDa	-3,2702
	224374_s_at	EMILIN2	elastin microfibril interfacer 2	-3,2693
	203305_at	F13A1	coagulation factor XIII, A1 polypeptide	-3,2381
	217539_at	C18orf25	chromosome 18 open reading frame 25	-3,2256
	204072_s_at	FRY	furry homolog (Drosophila)	-3,2219
	202708_s_at	HIST2H2BE	histone cluster 2, H2be	-3,2189
	205003_at	DOCK4	dedicator of cytokinesis 4	-3,2040
	205624_at	CPA3	carboxypeptidase A3 (mast cell)	-3,1067
	224588_at	XIST	X (inactive)-specific transcript (non-protein coding)	-3,0953
	200791_s_at	IQGAP1	IQ motif containing GTPase activating protein 1	-3,0916
	229460_at	FAM126B	family with sequence similarity 126, member B	-3,0734
	225727_at	PLEKHH1	pleckstrin homology domain containing, family H (with MyTH4 domain) member 1	-3,0521
	218373_at	AKTIP	AKT interacting protein	-2,9802
	206513_at	AIM2	absent in melanoma 2	-2,9490
	209911_x_at	HIST1H2BD	histone cluster 1, H2bd	-2,9345
	214677_x_at	IGL@	immunoglobulin lambda locus	-2,9150
	201473_at	JUNB	jun B proto-oncogene	-2,9121
	231861_at	LRP10	low density lipoprotein receptor-related protein 10	-2,8907
	218280_x_at	HIST2H2AA3	histone cluster 2, H2aa3 /// histone cluster 2, H2aa4	-2,8799
	208579_x_at	H2BFS	H2B histone family, member S	-2,8768
	227250_at	KREMEN1	kringle containing transmembrane protein 1	-2,8648
	1568883_at	---	---	-2,8619
	203360_s_at	MYCBP	c-myc binding protein	-2,8476
	206522_at	LOC642103	maltase-glucoamylase (alpha-glucosidase)	-2,8380
	206493_at	ITGA2B	integrin, alpha 2b (platelet glycoprotein IIb of IIb/IIIa complex, antigen CD41)	-2,8162
	218282_at	EDEM2	ER degradation enhancer, mannosidase alpha-like 2	-2,8052
	227006_at	PPP1R14A	protein phosphatase 1, regulatory (inhibitor) subunit 14A	-2,6993
Higher expressed in the poor responders compared to the responders	1558248_at	GOLM1	golgi membrane protein 1	4,9954
	229610_at	CKAP2L	cytoskeleton associated protein 2-like	4,8773
	1557315_a_at	---	---	4,5791
	211925_s_at	PLCB1	phospholipase C, beta 1 (phosphoinositide-specific)	4,5299
	1560209_at	---	---	4,3569
	206227_at	CILP	cartilage intermediate layer protein, nucleotide pyrophosphohydrolase	4,2005
	213765_at	MFAP5	microfibrillar associated protein 5	4,1649
	226514_at	ZNF71	zinc finger protein 71	4,0292
	1553458_at	C10orf72	chromosome 10 open reading frame 72	3,9658
	238100_at	AAK1	AP2 associated kinase 1	3,9553
	219864_s_at	RCAN3	RCAN family member 3	3,9167
	234360_at	---	---	3,8629
	204830_x_at	PSG5	pregnancy specific beta-1-glycoprotein 5	3,8615
	1563022_at	LOC347475	UPF0625 coiled-coil domain-containing protein ENSP00000359845	3,8456
	230522_s_at	C9orf100	chromosome 9 open reading frame 100	3,8183
	1569728_at	---	---	3,8163
	227336_at	DTX1	deltex homolog 1 (Drosophila)	3,7019
	238171_at	SLC25A30	solute carrier family 25, member 30	3,6978
	227348_at	PARS2	prolyl-tRNA synthetase 2, mitochondrial (putative)	3,6951
	207366_at	KCNS1	potassium voltage-gated channel, delayed-rectifier, subfamily S, member 1	3,6432
	206595_at	CST6	cystatin E/M	3,6382
	205357_s_at	AGTR1	angiotensin II receptor, type 1	3,5168
	236146_at	SYNCRIP	synaptotagmin binding, cytoplasmic RNA interacting protein	3,5155
	1560897_a_at	KRTAP10-11	keratin associated protein 10-11	3,5108
	219531_at	CEP72	centrosomal protein 72kDa	3,4571
	205805_s_at	ROR1	receptor tyrosine kinase-like orphan receptor 1	3,4482
	238573_at	---	---	3,3998
	221529_s_at	PLVAP	plasmalemma vesicle associated protein	3,3943
	211592_s_at	CACNA1C	calcium channel, voltage-dependent, L type, alpha 1C subunit	3,3843
	207973_x_at	ACRV1	acrosomal vesicle protein 1	3,3760
	226677_at	ZNF521	zinc finger protein 521	3,3423
	204624_at	ATP7B	ATPase, Cu++ transporting, beta polypeptide	3,3364
	222575_at	SETD5	SET domain containing 5	3,3226
	204294_at	AMT	aminomethyltransferase	3,3215
	227173_s_at	BACH2	BTB and CNC homology 1, basic leucine zipper transcription factor 2	3,3206
	221854_at	PKP1	plakophilin 1 (ectodermal dysplasia/skin fragility syndrome)	3,3051
	235278_at	MACROD2	MACRO domain containing 2	3,2901
	1554671_a_at	SRRM2	serine/arginine repetitive matrix 2	3,2404
	209928_s_at	MSC	musculin (activated B-cell factor-1)	3,2122
	206518_s_at	RGS9	regulator of G-protein signaling 9	3,2026
	242863_at	---	---	3,1841
	1562904_s_at	hCG_1990547	family with sequence similarity 86, member A pseudogene	3,1834
	201708_s_at	NIPSNAP1	nipsnap homolog 1 (C. elegans)	3,1823
	211611_s_at	ATF6B	activating transcription factor 6 beta /// tenascin XB	3,1751
	214248_s_at	TRIM2	tripartite motif-containing 2	3,1606
	207873_x_at	SEZ6L	seizure related 6 homolog (mouse)-like	3,1412
	203795_s_at	BCL7A	B-cell CLL/lymphoma 7A	3,1335
	203866_at	NLE1	notchless homolog 1 (Drosophila)	3,1029
	49051_g_at	DTX3	deltex 3 homolog (Drosophila)	3,0940
	1553257_at	GAL3ST3	galactose-3-O-sulfotransferase 3	3,0681
	1562459_at	---	---	3,0491
	222879_s_at	POLH	polymerase (DNA directed), eta	3,0408
	208181_at	HIST1H4A	histone cluster 1/histone cluster 4	3,0351
	1558310_s_at	hCG_2039148	hypothetical protein LOC100132356	3,0205
	213901_x_at	RBM9	RNA binding motif protein 9	3,0197
	215065_at	PHF8	PHD finger protein 8	3,0138
	1564400_at	C18orf62	chromosome 18 open reading frame 62	3,0115
	230431_at	---	---	2,9952
	240878_at	SPEM1	spermatid maturation 1	2,9902
	205609_at	ANGPT1	angiopoietin 1	2,9759
	1567288_at	OR5K1	olfactory receptor, family 5, subfamily K, member 1	2,9660
	225335_at	ZNF496	zinc finger protein 496	2,9376
	1562972_at	LOC503519	hypothetical LOC503519	2,9098
	233856_at	---	---	2,9065
	202411_at	IFI27	interferon, alpha-inducible protein 27	2,8996
	237510_at	MYNN	Myoneurin, mRNA (cDNA clone IMAGE:4721583)	2,8974
	244089_at	MYC	C-myc-P64 mRNA, initiating from promoter P0, (HLmyc3.1) partial cds	2,8785
	243699_at	---	---	2,8757
	240920_at	---	---	2,8667
	231334_at	---	---	2,8339
	205103_at	C1orf61	chromosome 1 open reading frame 61	2,8287
	223232_s_at	CGN	cingulin	2,8141
	1554980_a_at	ATF3	activating transcription factor 3	2,8133
	211876_x_at	PCDHGA10	protocadherin gamma subfamily A (10 /11 / 12 /3 / 5 / 6)	2,7565
	213996_at	YPEL1	yippee-like 1 (Drosophila)	2,7374
	216298_at	TRGV5	T cell receptor gamma variable 5	2,7165
	224526_at	LOC100132319	hypothetical LOC100132319	2,7109
	238688_at	TPM1	Alpha-tropomyosin	2,7032
	242200_at	ADAMTSL5	ADAMTS-like 5	2,6892
	210402_at	KCNJ1	potassium inwardly-rectifying channel, subfamily J, member 1	2,6471
