# Supplementary material for: Stress associated gene expression in blood cells is related to outcome in radiotherapy treated head and neck cancer patients
Source: BMC Cancer. 2012 Sep 25;12:426. doi: 10.1186/1471-2407-12-426 (PMC3517770; doi:10.1186/1471-2407-12-426)
Supplement: Additional file 12 — Table S12. Summary of the pre-RT plasma biomarkers and RT induced changes in these biomarkers for responders and poor responders. [file 1471-2407-12-426-S12.xls]

## Sheet: Sheet1
Summary of the pre-RT plasma biomarkers and RT induced changes presented as median with corresponding 95% CI. The groups were compared using Mann-Whitney (MW) test.
		Poor responders				Responders
		Pre-RT		Change		Pre-RT		Change		p	p
		Median (95% CI)		Median (95% CI)		Median (95% CI)		Median (95% CI)		Pre-RT	Change
Oxidative stress biomarkers	DROM	273.4	(187.2-314.1)	-8.1	(-63.0-8.1)	184.1	(156.2-243.0)	62.3	(43.7-96.3)	0.01*	<0.01**
	DHAA/AA	2.1	(0.0-6.6)	0	(-0.1-0.0)	3.2	(0.0-4.6)	0.1	(0.0-0.2)	0.8	0.01**
	DHAA	0.1	(0.0-0.3)	-0.9	(-4.5-1.8)	0.1	(0.0-0.2)	1	(-1.2-2.6)	0.58	0.09
	GGT	26	(18.0-46.0)	-1.5	(-16.0-7.0)	22.5	(16.0-69.0)	3	(-33.0-97.0)	0.58	0.48
Plasma antioxidants	FRAP	916	(833.5-1003.0)	92.3	(22.5-194.5)	941.5	(743.0-1180.5)	-121.8	(-214.5- -47.0)	0.85	<0.01**
	b-carotene	102.6	(65.6-227.0)	44.3	(-32.4-419.2)	275	(118.1-550.1)	-81.9	(-165.7-90.2)	0.02*	0.05*
	a-carotene	29.2	(9.4-206.2)	-1.3	(-20.9-111.6)	58.9	(11.9-131.2)	-21.5	(-49.5-20.5)	0.58	0.14
	luteine	65.9	(35.5-94.4)	-13.9	(-42.1-24.8)	92.6	(49.0-167.1)	-39.1	(-131.3- -35.0)	0.09	0.04*
	lycopene	164.2	(55.4-334.3)	-27.6	(-135.6-124.5)	228	(125.1-338.5)	-94.2	(-212.7- -34.2)	0.25	0.11
	zeaxanthine	14.9	(9.6-20.8)	-4.1	(-15.1-3.4)	23.2	(17.5-39.4)	-10	(-18.2- -2.5)	0.03*	0.17
	cryptozanthine	18	(6.8-69.4)	-9.1	(-56.3-0.4)	74.9	(18.0-149.7)	-43.3	(-106.1- -2.4)	0.04*	0.06
	total carotenoids	374	(230.0-619.9)	-25.5	(-294.1-210.9)	736.9	(519.2-1262.9)	-312.8	(-686.1- -104.2)	0.02*	0.02*
	a-tocopherol	23.4	(14.1-30.8)	-2.5	(-7.5-4.9)	25	(19.1-37.2)	-4.3	(-18.3- -0.7)	0.48	0.19
	b-tocopherol	0.4	(0.3-0.7)	-0.1	(-0.2-0.0)	0.4	(0.3-0.5)	0	(-0.1-0.0)	0.14	0.03*
	d-tocopherol	0	(0.0-0.1)	0	(-0.1-0.0)	0.1	(0.0-0.1)	0	(-0.1-0.1)	0.91	0.28
	g-tocopherol	1.3	(0.9-3.1)	-0.5	(-1.4-0.0)	1	(0.6-1.6)	0	(-0.6-0.5)	0.14	0.14
	total-tocopherol	25.7	(15.7-32.0)	-1.4	(-6.9-4.9)	26.2	(21.2-38.7)	-4.6	(-19.0- -0.7)	0.58	0.11
	ascorbic acid	21.3	(5.1-55.8)	0.2	(-10.0-15.5)	36.1	(13.8-55.9)	-15.3	(-25.0- -5.6)	0.22	0.01**
GSH related parameters	Total GSH	4.5	(3.6-6.4)	-0.8	(-2.1-0.2)	4.8	(2.9-5.8)	0.3	(-0.2-2.8)	1	0.02*
	GSH reduced	2.5	(1.7-2.7)	-0.3	(-0.8-0.4)	2	(1.4-3.0)	0.7	(-0.3-2.0)	0.55	0.02*
	GSSG (oxidized)	33.2	(19.1-54.8)	0.6	(-12.9-60.0)	43	(19.1-65.1)	3.1	(-24.0-30.9)	0.4	0.87
	redox potential	-148.4	(158.7- -140.4)	4.5	(-3.6-12.6)	-143.9	(152.3- -137.2)	-1.8	(-7.7-0.8)	0.13	0.02*
GSH: Glutathione, GSSG; oxidized GSH, DROM: total hydroperoxides, GGT ; g-glutamyl transferase, FRAP; Ferric Reducing Antioxidant Power, DHAA: dehydroascorbic acid, AA: ascorbic acid. *significant p<0.05, ** p<0.01
